# Supplementary material for: Assessment of Fasudil on Contrast-Associated Acute Kidney Injury Using Multiparametric Renal MRI
Source: Front Pharmacol. 2022 Jun 15;13:905547. doi: 10.3389/fphar.2022.905547 (PMC9242620; doi:10.3389/fphar.2022.905547)
Supplement: Supplementary file 1 [file DataSheet1.zip]

Archive with 48 entries (40 files):
- 10.3_supplementary material/
- 10.3_supplementary material/1.0_MRI/
- 10.3_supplementary material/1.0_MRI/1.0_SPSS_RBF/
- 10.3_supplementary material/1.0_MRI/1.0_SPSS_RBF/13day_new.spv
- 10.3_supplementary material/1.0_MRI/1.0_SPSS_RBF/1day_new.spv
- 10.3_supplementary material/1.0_MRI/1.0_SPSS_RBF/3day_new.spv
- 10.3_supplementary material/1.0_MRI/1.0_SPSS_RBF/7day_new.spv
- 10.3_supplementary material/1.0_MRI/1.1_ASL_mean.xlsx
- 10.3_supplementary material/1.0_MRI/1.1_ASL_raw data.xlsx
- 10.3_supplementary material/1.0_MRI/1.2_SPSS_T1valus/
- 10.3_supplementary material/1.0_MRI/1.2_SPSS_T1valus/13day_new.spv
- 10.3_supplementary material/1.0_MRI/1.2_SPSS_T1valus/1day_new.spv
- 10.3_supplementary material/1.0_MRI/1.2_SPSS_T1valus/3day_new.spv
- 10.3_supplementary material/1.0_MRI/1.2_SPSS_T1valus/7day_new.spv
- 10.3_supplementary material/1.0_MRI/1.2_T1Mapping_mean.xlsx
- 10.3_supplementary material/1.0_MRI/1.2_T1Mapping_raw data.xlsx
- 10.3_supplementary material/1.0_MRI/1.3_SPSS_T2valus/
- 10.3_supplementary material/1.0_MRI/1.3_SPSS_T2valus/13day_new.spv
- 10.3_supplementary material/1.0_MRI/1.3_SPSS_T2valus/1day_new.spv
- 10.3_supplementary material/1.0_MRI/1.3_SPSS_T2valus/3day_new.spv
- 10.3_supplementary material/1.0_MRI/1.3_SPSS_T2valus/7day_new.spv
- 10.3_supplementary material/1.0_MRI/1.3_T2Mapping_mean.xlsx
- 10.3_supplementary material/1.0_MRI/1.3_T2Mapping_raw data.xlsx
- 10.3_supplementary material/2.0_pathology/
- 10.3_supplementary material/2.0_pathology/1.0_HE+IHC.xlsx
- 10.3_supplementary material/2.0_pathology/1.1_HE+IHC_raw data.xlsx
- 10.3_supplementary material/2.0_pathology/2.1_HE_13day_new.spv
- 10.3_supplementary material/2.0_pathology/2.1_HE_1day_new.spv
- 10.3_supplementary material/2.0_pathology/2.1_HE_3day_new.spv
- 10.3_supplementary material/2.0_pathology/2.1_HE_7day_new.spv
- 10.3_supplementary material/2.0_pathology/2.2_HIF-1a┴_new.spv
- 10.3_supplementary material/2.0_pathology/2.3_Masson_new.spv
- 10.3_supplementary material/2.0_pathology/2.4_p-MYPT1_new.spv
- 10.3_supplementary material/2.0_pathology/2.5_ROCK-1_new.spv
- 10.3_supplementary material/2.0_pathology/2.6_a┴-SMA_new.spv
- 10.3_supplementary material/3.0_WB/
- 10.3_supplementary material/3.0_WB/0.0_WB_raw_mean.xlsx
- 10.3_supplementary material/3.0_WB/1.0_WB_a┴-SMA.spv
- 10.3_supplementary material/3.0_WB/2.0_WB_TGF-a┬_Smad3.spv
- 10.3_supplementary material/3.0_WB/3.0_WB_HIF-1a┴_PHD2.spv
- 10.3_supplementary material/3.0_WB/4.0_WB_ROCK-MYPT1.spv
- 10.3_supplementary material/4.0_Laboratory/
- 10.3_supplementary material/4.0_Laboratory/4.0_laboratory.xlsx
- 10.3_supplementary material/4.0_Laboratory/4.0_laboratory_raw.xlsx
- 10.3_supplementary material/4.0_Laboratory/4.1_CysC.spv
- 10.3_supplementary material/4.0_Laboratory/4.2_IL-1a┬.spv
- 10.3_supplementary material/4.0_Laboratory/4.3_NGAL.spv
- 10.3_supplementary material/Supplemental table1_baselines.docx
