# Supplementary material for: Assessment of Fasudil on Contrast-Associated Acute Kidney Injury Using Multiparametric Renal MRI
Source: Front Pharmacol. 2022 Jun 15;13:905547. doi: 10.3389/fphar.2022.905547 (PMC9242620; doi:10.3389/fphar.2022.905547)
Supplement: Supplementary file 1 [file DataSheet1.zip › 10.3_supplementary material/1.0_MRI/1.1_ASL_mean.xlsx]

## Sheet: ASL
1day	control	CO	OSOM	ISOM	CA-AKI	CO	OSOM	ISOM	Fasudil	CO	OSOM	ISOM
	baseline	194.29	170.32	162.882		168.211	159.816	156.686		197.953	164.696	146.473
		207.508	161.335	133.489		184.461	159.971	147.654		198.581	165.745	146.705
		183.697	161.625	137.428		194.459	150.37	137.505		211.444	165.451	154.116
		191.098	155.336	145.189		213.451	180.095	130.856		180.361	170.557	154.58
		208.696	184.386	180.918		193.592	159.667	139.271		194.66	161.439	149.507
		201.672	168.79	151.928		209.873	161.457	151.225		198.758	174.741	158.8
	saline	188.659	160.545	150.2		133.795	124.503	112.303		183.98	147.9	127.772
		200.848	154.326	124.322		158.852	132.231	100.676		190.529	154.18	134.566
		178.429	154.02	127.618		163.885	119.058	96.846		198.546	149.206	134.54
		186.51	148.577	136.748		181.601	147.215	89.736		173.187	156.588	126.789
		203.415	176.782	170.824		164.144	128.13	99.796		188.246	145.683	130.512
		196.397	161.062	141.546		186.62	130.877	109.82		192.335	160.744	135.563
	Δ	-5.63125	-9.775	-12.682		-34.416	-35.313	-44.383		-13.973	-16.796	-18.701
		-6.66023	-7.009	-9.167		-25.609	-27.74	-46.978		-8.052	-11.565	-12.139
		-5.26829	-7.605	-9.81001		-30.574	-31.312	-40.659		-12.898	-16.245	-19.576
		-4.5879	-6.759	-8.44056		-31.85	-32.88	-41.12		-7.174	-13.969	-27.791
		-5.28144	-7.604	-10.0939		-29.448	-31.537	-39.475		-6.414	-15.756	-18.995
		-5.27486	-7.728	-10.3819		-23.253	-30.58	-41.405		-6.423	-13.997	-23.237
	mean	-5.45066	-7.74667	-10.0959		-29.1917	-31.5603	-42.3367		-9.15567	-14.7213	-20.0732
	standard deviation	0.683055	1.06532	1.446		4.10951	2.50768	2.79576		3.38647	1.93646	5.21188
3day	control	CO	OSOM	ISOM	CA-AKI	CO	OSOM	ISOM	Fasudil	CO	OSOM	ISOM
	baseline	186.66	135.746	126.953		191.347	156.331	132.203		189.668	168.225	159.277
		192.266	185.187	160.76		206.942	166.522	138.461		169.978	164.209	156.54
		203.884	188.724	179.444		180.27	160.604	139.158		191.701	182.134	145.478
		168.989	149.771	145.629		173.724	156.33	149.36		185.979	149.919	142.518
		185.164	160.853	141.456		201.039	182.343	147.266		182.995	133.588	131.504
		196.29	170.409	162.371		194.019	160.532	155.469		178.76	137.455	128.804
	saline	186.23	129.025	113.143		155.245	109.219	79.3342		172.088	149.298	132.394
		189.497	176.731	155.227		161.412	120.449	85.827		151.882	140.802	124.954
		200.05	182.582	165.325		139.396	116.139	85.9842		181.993	163.489	123.682
		162.395	139.137	130.227		133.47	107.855	96.1681		165.729	126.373	114.288
		181.008	149.395	131.68		163.771	130.061	92.1648		171.056	115.122	105.949
		189.941	158.989	149.282		149.06	106.019	98.132		164.675	120.689	106.626
	Δ	-0.43	-6.721	-13.81		-36.102	-47.112	-52.869		-17.58	-18.927	-26.883
		-2.769	-8.456	-5.533		-45.53	-46.073	-52.634		-18.096	-23.407	-31.586
		-3.834	-6.142	-14.119		-40.874	-44.465	-53.174		-9.708	-18.645	-21.796
		-6.594	-10.634	-15.402		-40.254	-48.475	-53.192		-20.25	-23.546	-28.23
		-4.156	-11.458	-9.776		-37.268	-52.282	-55.101		-11.939	-18.466	-25.555
		-6.349	-11.42	-13.089		-44.959	-54.513	-57.337		-14.085	-16.766	-22.178
	mean	-4.022	-9.1385	-11.9548		-40.8312	-48.82	-54.0512		-15.2763	-19.9595	-26.038
	standard deviation	2.3046	2.37112	3.66829		3.86042	3.84562	1.8337		4.03877	2.82741	3.7263
7 days	control	CO	OSOM	ISOM	CA-AKI	CO	OSOM	ISOM	Fasudil	CO	OSOM	ISOM
	baseline	193.476	151.351	124.251		159.932	136.204	88.324		174.739	121.867	113.799
		193.61	165.648	142.666		171.11	144.87	134.386		179.579	136.15	127.617
		210.278	191.792	154.1		172.833	153.512	145.528		178.649	169.918	134.058
		186.366	178.382	157.25		186.321	165.852	160.798		177.092	169.976	143.245
		169.593	151.526	149.954		200.365	186.442	154.962		180.438	164.369	145.132
		199.72	173.945	166.717		219.17	188.888	175.402		202.827	180.433	163.523
	saline	189.472	146.027	112.153		136.692	108.409	42.45		166.446	115.427	94.974
		189.576	157.953	133.431		142.023	111.29	88.052		171.898	123.166	106.506
		204.45	185.661	144.769		145.687	124.608	107.322		172.169	155.228	118.806
		182.697	168.001	143.256		153.973	129.812	111.456		173.744	157.119	122.944
		165.126	149.297	139.414		170.109	152.541	113.419		175.7	157.47	127.598
		191.503	162.431	152.282		189.86	155.967	120.906		194.123	171.08	145.025
	Δ	-4.004	-5.324	-12.098		-23.24	-27.795	-45.874		-8.293	-6.44	-18.825
		-4.034	-7.695	-9.235		-29.087	-33.58	-46.334		-7.681	-12.984	-21.111
		-5.828	-6.131	-9.331		-27.146	-28.904	-38.206		-6.48	-14.69	-15.252
		-3.669	-10.381	-13.994		-32.348	-36.04	-49.342		-3.348	-12.857	-20.301
		-4.467	-2.229	-10.54		-30.256	-33.901	-41.543		-4.738	-6.899	-17.534
		-8.217	-11.514	-14.435		-29.31	-32.921	-54.496		-8.704	-9.353	-18.498
	mean	-5.0365	-7.21233	-11.6055		-28.5645	-32.1902	-45.9658		-6.54067	-10.5372	-18.5868
	standard deviation	1.73248	3.41603	2.27515		3.11022	3.17271	5.72857		2.1212	3.46525	2.07865
13 days	control	CO	OSOM	ISOM	CA-AKI	CO	OSOM	ISOM	Fasudil	CO	OSOM	ISOM
	baseline	182.245	168.25	163.06		168.859	147.849	142.035		183.505	149.428	143.591
		180.046	165.546	159.344		169.742	154.496	139.879		186.257	155.819	136.115
		183.696	152.098	138.463		168.989	122.437	114.276		160.77	159.02	146.411
		189.664	158.152	154.94		174.461	140.934	135.404		175.527	166.07	144.885
		205.729	185.46	169.3		179.828	156.092	141.756		176.7	155.366	137.935
		184.901	143.926	120.289		192.7	157.04	152.004		186.761	172.396	156.989
	saline	178.214	156.509	148.752		153.904	120.666	107.448		177.693	142.727	132.54
		173.837	157.639	150.689		148.79	121.088	103.551		179.972	147.505	121.65
		181.353	145.08	129.09		153.339	93.76	83.234		155.133	148.747	134.967
		185.519	152.921	148.045		154.745	119.803	105.788		169.458	155.436	133.719
		194.858	173.384	154.69		163.701	124.765	105.604		171.467	145.356	124.835
		179.324	136.511	110.551		163.954	124.659	113.363		178.573	160.892	141.984
	Δ	-4.031	-11.741	-14.308		-14.955	-27.183	-34.587		-5.812	-6.701	-11.051
		-6.209	-7.907	-8.655		-20.952	-33.408	-36.328		-6.285	-8.314	-14.465
		-2.343	-7.018	-9.373		-15.65	-28.677	-31.042		-5.637	-10.273	-11.444
		-4.145	-5.231	-6.895		-19.716	-21.131	-29.616		-6.069	-10.634	-11.166
		-10.871	-12.076	-14.61		-16.127	-31.327	-36.152		-5.233	-10.01	-13.1
		-5.577	-7.415	-9.738		-28.746	-32.381	-38.641		-8.188	-11.504	-15.005
	mean	-5.52933	-8.56467	-10.5965		-19.3577	-29.0178	-34.3943		-6.204	-9.57267	-12.7052
	standard deviation	2.94319	2.74512	3.14922		5.18418	4.50781	3.43425		1.03721	1.75322	1.74574
