# Supplementary material for: Assessment of Fasudil on Contrast-Associated Acute Kidney Injury Using Multiparametric Renal MRI
Source: Front Pharmacol. 2022 Jun 15;13:905547. doi: 10.3389/fphar.2022.905547 (PMC9242620; doi:10.3389/fphar.2022.905547)
Supplement: Supplementary file 1 [file DataSheet1.zip › 10.3_supplementary material/1.0_MRI/1.1_ASL_raw data.xlsx]

## Sheet: Sheet1
1day	control	CO			OSOM			ISOM			CA-AKI	CO			OSOM			ISOM			Fasudil	CO			OSOM			ISOM
	baseline	179.833	200.392	202.645	179.833	168.33	162.797	172.933	157.091	158.622	baseline	170.334	163.274	171.025	160.824	161.887	156.737	155.928	157.989	156.141	baseline	199.302	198.259	196.298	166.023	163.373	164.692	147.924	147.664	143.831
		198.542	217.237	206.745	168.236	149.673	166.096	138.937	136.629	124.901		180.628	185.663	187.092	158.825	153.776	167.312	150.767	145.209	146.986		199.492	199.239	197.012	163.827	164.994	168.414	145.99	144.863	149.262
		161.033	193.983	196.075	171.751	154.974	158.15	143.925	138.766	129.593		190.726	196.827	195.824	149.112	148.493	153.505	138.001	139.724	134.79		210.046	209.371	214.915	163.993	166.928	165.432	153.936	156.284	152.128
		165.782	209.762	197.75	163.443	150.762	151.803	155.174	144.726	135.667		211.99	214.098	214.265	183.044	180.029	177.212	129.074	128.337	135.157		178.993	181.515	180.575	172.032	170.727	168.912	155.847	155.028	152.865
		184.829	209.005	232.254	176.33	189.003	187.825	177.632	184.392	180.73		198.726	190.663	191.387	160.991	158.142	159.868	140.457	136.882	140.474		195	194.817	194.163	163.837	160.776	159.704	147.231	148.743	152.547
		194.982	220.017	190.017	184.443	160.991	160.936	159.461	149.672	146.651		204.079	207.227	218.313	160.383	159.445	164.543	152.004	152.736	148.935		201.017	197.151	198.106	173.937	174.875	175.411	159.865	158.994	157.541
	saline	194.664	187.991	183.322	159.44	163.254	158.941	146.253	151.002	153.345	contrast agent	131.934	133.843	135.608	125.992	122.043	125.474	110.736	111.733	114.44	Fasudil+contrast agent	180.828	182.042	189.07	148.928	146.825	147.947	127.098	126.645	129.573
		194.295	203.995	204.254	150.833	155.33	156.815	122.003	129.495	121.468		157.827	158.661	160.068	130.911	131.643	134.139	102.883	101.772	97.373		191.019	188.723	191.845	155.953	155.836	150.751	135.826	130.835	137.037
		183.004	179.663	172.62	152.615	157.001	152.444	129.881	123.06	129.913		165.009	163.881	162.765	120.524	118.9	117.75	95.226	96.383	98.929		200.928	197.227	197.483	150.863	149.865	146.89	131.675	136.847	135.098
		180.771	189.537	189.222	150.664	147.915	147.152	132.454	135.916	141.874		180.816	181.103	182.884	145.332	148.845	147.468	88.323	91.719	89.166		172.002	171.827	175.732	155.011	156.004	158.749	129.003	123.748	127.616
		200.89	199.147	210.208	175.825	179.544	174.977	168.447	171.02	173.005		167.134	163.591	161.707	131.045	127.493	125.852	100.227	101.712	97.449		190.723	187.263	186.752	146.728	146.453	143.868	132.874	129.748	128.914
		199.774	194.713	194.704	163.647	156.773	162.766	145.623	139.966	139.049		185.728	189.011	185.121	132.855	129.313	130.463	106.219	110.738	112.503		190.973	192.827	193.205	158.924	159.885	163.423	137.925	134.009	134.755
3day	control	CO			OSOM			ISOM			CA-AKI	CO			OSOM			ISOM			Fasudil	CO			OSOM			ISOM
	baseline	188.94	184.927	186.113	136.875	135.843	134.52	127.948	126.645	126.266	baseline	190.948	190.003	193.09	158.411	155.888	154.694	130.85	131.384	134.375	baseline	188.984	187.625	192.395	166.223	167.852	170.6	162.664	159.655	155.512
		190.836	191.003	194.959	184.865	186.443	184.253	162.846	159.003	160.431		204.986	207.943	207.897	165.632	165.701	168.233	137.998	139.645	137.74		170.667	169.523	169.744	165.828	166.921	159.878	156.345	157.347	155.928
		201.954	203.645	206.053	190.056	189.487	186.629	180.746	181.845	175.741		181.847	180.472	178.491	161.628	161.543	158.641	140.555	141.476	135.443		190.733	188.474	195.896	180.946	181.333	184.123	144.728	145.976	145.73
		170.112	167.951	168.904	150.123	150.879	148.311	144.009	143.87	149.008		172.056	172.048	177.068	155.039	157.39	156.561	150.836	150.744	146.5		182.847	186.743	188.347	150.728	151.004	148.025	140.284	143.456	143.814
		183.01	186.536	185.946	158.342	161.06	163.157	140.837	142.956	140.575		199.037	200.938	203.142	183.094	184.002	179.933	148.949	147.646	145.203		180.495	181.743	186.747	130.482	133.996	136.286	131.913	132.284	130.315
		196.993	197.434	194.443	171.887	170.999	168.341	160.229	161.02	165.864		193.049	194.063	194.945	158.942	161.048	161.606	156.92	155.047	154.44		176.732	177.663	181.885	138.528	137.428	136.409	129.094	130.846	126.472
	saline	185.834	186.091	186.765	130.954	131.54	124.581	112.049	114.958	112.422	contrast agent	156.938	154.956	153.841	108.536	108.193	110.928	80.347	78.856	78.7996	Fasudil+contrast agent	175.002	170.528	170.734	150.534	151.886	145.474	131.994	131.032	134.156
		190.435	190.764	187.292	178.205	177.947	174.041	154.09	156.721	154.87		160.746	160.617	162.873	119.046	120.947	121.354	84.827	85.003	87.651		155.946	150.872	148.828	142.006	140.662	139.738	125.762	123.915	125.185
		200.938	199.453	199.759	180.547	184.002	183.197	163.554	165.034	167.387		140.062	138.002	140.124	118.395	117.384	112.638	84.121	85.253	88.5787		179.883	181.926	184.17	163.127	165.602	161.738	125.926	122.937	122.183
		160.745	163.856	162.584	140.83	139.002	137.579	128.651	129.02	133.01		134.605	134.022	131.783	109.791	108.499	105.275	95.998	96.966	95.5402		167.351	165.062	164.774	125.038	126.746	127.335	113.847	113.948	115.069
		180.846	182.019	180.159	150.05	151.593	146.542	130.701	129.65	134.689		164.346	164.852	162.115	128.049	131.733	130.401	92.745	92.317	91.4323		173.925	170.472	168.771	116.627	116.836	111.903	105.885	103.242	108.72
		190.764	191.745	187.314	157.935	158.074	160.958	150.003	148.232	149.611		150.332	151.666	145.182	109.476	104.273	104.308	98.043	96.714	99.6389		166.372	163.098	164.555	121.652	121.719	118.696	105.374	107.826	106.678
7 days	control	CO			OSOM			ISOM			CA-AKI	CO			OSOM			ISOM			Fasudil	CO			OSOM			ISOM
	baseline	192.627	193.384	194.417	152.938	151.287	149.828	123.947	124.998	123.808	baseline	160.345	159.468	159.983	135.464	134.114	139.034	90.134	91.434	83.404	baseline	173.434	172.489	178.294	120.374	120.346	124.881	112.249	113.437	115.711
		193.284	190.927	196.619	165.998	168.274	162.672	140.827	141.887	145.284		170.345	170.975	172.01	143.697	145.794	145.119	130.427	133.457	139.274		180.346	180.134	178.257	138.452	135.264	134.734	126.754	127.344	128.753
		211.076	212.398	207.36	189.265	190.294	195.817	154.976	153.234	154.09		171.369	172.225	174.905	150.397	154.125	156.014	145.213	144.434	146.937		178.994	180.133	176.82	168.953	169.342	171.459	130.798	135.655	135.721
		188.928	186.003	184.167	178.667	176.92	179.559	156.389	156.294	159.067		186.459	184.755	187.749	166.497	165.487	165.572	161.097	159.741	161.556		180.134	176.346	174.796	169.693	170.143	170.092	142.33	144.798	142.607
		170.928	167.928	169.923	150.989	150.294	153.295	150.875	150.245	148.742		201.397	199.341	200.357	186.945	187.135	185.246	154.346	156.457	154.083		181	182.139	178.175	164.328	165.569	163.21	145.111	143.032	147.253
		199.736	200.384	199.04	172.039	173.398	176.398	165.209	164.653	170.289		218.796	220.333	218.381	187.154	187.154	192.356	174.736	176.435	175.035		200.197	198.465	209.819	181.011	180.336	179.952	163.254	161.097	166.218
	saline	186.394	190.364	191.658	145.294	146.001	146.786	112.594	113.468	110.397	contrast agent	135.002	135.036	140.038	108.467	110.321	106.439	44.394	43.215	39.741	Fasudil+contrast agent	165.497	167.582	166.259	116.346	114.097	115.838	96.467	93.217	95.238
		190.958	191.475	186.295	156.298	156.284	161.277	134.567	133.469	132.257		140.397	142.964	142.708	110.975	111.467	111.428	90.134	88.434	85.588		170.357	169.951	175.386	121.435	122.045	126.018	105.427	105.444	108.647
		204.978	203.498	204.874	182.039	187.309	187.635	143.628	143.685	146.994		143.469	146.87	146.722	120.479	125.457	127.888	110.435	105.437	106.094		170.358	173.984	172.165	156.492	155.427	153.765	117.428	117.394	121.596
		182.404	183.394	182.293	170.676	167.228	166.099	142.125	142.454	145.189		151.439	154.021	156.459	129.764	127.465	132.207	113.436	110.879	110.053		173.446	174.361	173.425	160.345	156.024	154.988	120.358	121.437	127.037
		164.303	163.485	167.59	150.274	148.722	148.895	139.345	137.254	141.643		171.121	171.334	167.872	150.336	151.474	155.813	110.323	114.434	115.5		174.436	176.995	175.669	156.433	156.439	159.538	126.495	128.333	127.966
		193.005	190.03	191.474	160.824	161.293	165.176	150.225	151.245	155.376		190.345	189.998	189.237	153.426	156.55	157.925	121.011	122.427	119.28		195.346	195.347	191.676	170.134	170.196	172.91	143.425	144.445	147.205
13 days	control	CO			OSOM			ISOM			CA-AKI	CO			OSOM			ISOM			Fasudil	CO			OSOM			ISOM
	baseline	180.346	181.434	184.955	168.435	169.437	166.878	160.248	161.794	167.138	baseline	167.454	168.475	170.648	148.329	148.307	146.911	140.325	141.998	143.782	baseline	183.425	185.478	181.612	150.292	151.249	146.743	143.258	142.011	145.504
		180.115	183.497	176.526	165.651	166.494	164.493	160.798	161.474	155.76		168.954	170.354	169.918	155.24	153.002	155.246	140.259	138.254	141.124		185.222	185.898	187.651	154.294	153.002	160.161	137.294	136.294	134.757
		181.437	184.657	184.994	152.437	150.497	153.36	140.735	137.659	136.995		169.358	167.265	170.344	121.287	120.359	125.665	115.245	116.245	111.338		159.357	158.62	164.333	160.282	161.008	155.77	144.291	147.926	147.016
		188.694	190.354	189.944	159.467	157.323	157.666	155.439	153.269	156.112		173.956	172.021	177.406	141.014	139.026	142.762	136.325	134.212	135.675		175.027	173.317	178.237	165.285	166.357	166.568	140.323	146.925	147.407
		203.134	205.348	208.705	186.436	183.999	185.945	170.249	170.255	167.396		177.797	180.286	181.401	155.252	156.234	156.79	140.125	140.298	144.845		175.953	174.395	179.752	156.257	152.034	157.807	138.254	139.658	135.893
		184.352	185.303	185.048	142.131	143.444	146.203	123.658	119.951	117.258		190.354	191.329	196.417	156.328	157.245	157.547	150.324	153.23	152.458		188.22	187.001	185.062	170.27	173.36	173.558	157.325	157.296	156.346
	saline	177.392	177.219	180.031	157.754	157.002	154.771	147.036	147.982	151.238	contrast agent	152.278	154.929	154.505	121.203	120.325	120.47	108.345	109.345	104.654	Fasudil+contrast agent	176.321	177.222	179.536	141.002	143.006	144.173	133.259	134.952	129.409
		170.956	172.485	178.07	156.322	156.494	160.101	149.258	148.326	154.483		148.362	147.03	150.978	120.304	119.024	123.936	103.312	100.254	107.087		180.231	181.995	177.69	148.295	148.206	146.014	124.295	120.958	119.697
		180.963	181.435	181.661	144.329	143.885	147.026	130.345	131.427	125.498		150.324	154.532	155.161	93.336	90.124	97.82	85.136	84.125	80.441		156.884	156.224	152.291	149.052	148.999	148.19	130.258	135.984	138.659
		185.333	186.547	184.677	150.345	153.352	155.066	150.394	151.474	142.267		152.989	151.474	159.772	120.854	118.245	120.31	104.215	105.369	107.78		170.254	171.009	167.111	155.296	152.934	158.078	132.085	133.285	135.787
		193.024	193.978	197.572	173.134	174.435	172.583	153.965	153.469	156.636		162.032	162.035	167.036	125.436	124.102	124.757	105.436	108.498	102.878		172.953	171.391	170.057	144.092	146.025	145.951	123.024	120.009	131.472
		180.345	180.994	176.633	137.335	137.435	134.763	111.437	110.298	109.918		162.024	163.425	166.413	125.038	123.025	125.914	115.951	110.333	113.805		180.264	177.261	178.194	161.285	160.042	161.349	140.39	142.027	143.535
