# Supplementary material for: Assessment of Fasudil on Contrast-Associated Acute Kidney Injury Using Multiparametric Renal MRI
Source: Front Pharmacol. 2022 Jun 15;13:905547. doi: 10.3389/fphar.2022.905547 (PMC9242620; doi:10.3389/fphar.2022.905547)
Supplement: Supplementary file 1 [file DataSheet1.zip › 10.3_supplementary material/1.0_MRI/1.2_T1Mapping_mean.xlsx]

## Sheet: T1-mapping
1day	control	CO	OSOM	ISOM	CA-AKI	CO	OSOM	ISOM	Fasudil	CO	OSOM	ISOM
	baseline	998.011	839.077	1263.95		1171.06	951.666	1464.25		1087.26	866.044	1386.04
		966.41	833.623	1287.49		1171.1	888.949	1313.59		997.479	833.487	1331.43
		967.331	913.367	1382.48		1026.46	894.729	1359.01		1042.53	880.444	1310.02
		948.622	780.459	1375.25		1164.63	898.537	1293.39		1087.74	914.259	1383.51
		1003.37	694.922	1293.16		1107.92	938.897	1198.35		1100.54	911.222	1419.55
		933.325	913.578	1346.53		1156.48	964.317	1323.56		1136.96	875.963	1273.16
	saline	1052.27	868.884	1361.49		1253.25	1029.37	1613.89		1152.08	918.742	1489.4
		1008.18	859.583	1333.91		1249.13	957.208	1493.55		1054.05	872.903	1423.6
		1014.8	947.72	1455.62		1149.96	1002.16	1500.82		1099.72	932.068	1443.21
		967.79	798.231	1439.1		1222.03	948.106	1537.09		1136.98	947.363	1486.35
		1047.6	725.895	1388.47		1179.62	992.971	1489.38		1129.44	937.038	1527.08
		981.712	930.373	1413.17		1250.78	1049.53	1525.62		1167.93	902.597	1374.71
	Δ	54.257	29.807	97.544		82.191	77.707	149.638		64.822	52.698	103.358
		41.77	25.96	46.421		78.033	68.259	179.962		56.57	39.416	92.174
		47.465	34.353	73.14		123.504	107.434	141.808		57.188	51.624	133.188
		19.168	17.772	63.854		57.394	49.569	243.7		49.238	33.104	102.842
		44.229	30.973	95.314		71.695	54.074	291.028		28.902	25.816	107.533
		48.387	16.795	66.64		94.302	85.215	202.057		30.978	26.634	101.554
	mean	42.546	25.9433	73.8188		84.5198	73.7097	201.365		47.9497	38.2153	106.775
	standard deviation	12.2101	7.23064	19.6309		22.6418	21.3716	57.4682		14.8111	11.8742	13.8983
3day	control	CO	OSOM	ISOM	CA-AKI	CO	OSOM	ISOM	Fasudil	CO	OSOM	ISOM
	baseline	1004.15	843.463	1293.35		1259.74	983.271	1340.54		1094.09	954.773	1373.46
		946.998	869.436	1304.13		1242.25	998.113	1299.41		1140.06	885.1	1292.28
		1039.41	860.482	1343.04		1241.88	929.761	1324.83		1166.35	898.91	1362.08
		999.974	893.305	1253.05		1153.42	1051.27	1364.75		1141.98	947.494	1300.04
		1035.17	764.229	1327.49		1128.6	933.99	1268.52		1101.34	838.898	1418.94
		1044.54	781.267	1307.99		1166.67	968.566	1265.63		1150.22	893.364	1342.54
	saline	1066.63	875.963	1384.29		1333.96	1040.82	1578.49		1164.83	1011.12	1462.74
		1016.74	904.925	1398.09		1329.27	1058.4	1532.11		1188.15	932.03	1409.19
		1101.59	884.705	1432.08		1355.88	1030.18	1538.06		1225.04	947.392	1460.65
		1053.71	913.653	1319.62		1264.1	1139.62	1562		1236.26	1021.87	1460.15
		1048.88	776.803	1385.3		1282.43	1037.72	1505.62		1162.73	891.882	1523.03
		1081.24	797.757	1396.88		1279.28	1060.53	1519.7		1196.27	930.742	1489.22
	Δ	62.473	32.5	90.942		74.223	57.546	237.954		70.736	56.347	89.283
		69.739	35.489	93.957		87.018	60.287	232.702		48.09	46.93	116.913
		62.181	24.223	89.041		113.999	100.423	213.223		58.697	48.482	98.579
		53.734	20.348	66.569		110.682	88.343	197.253		94.275	74.38	160.104
		13.71	12.574	57.81		153.83	103.733	237.1		61.392	52.984	104.091
		36.702	16.49	88.883		112.61	91.967	254.07		46.043	37.378	146.676
	mean	49.7565	23.604	81.2003		108.727	83.7165	228.717		63.2055	52.7502	119.274
	standard deviation	20.9808	8.98495	15.0951		27.3598	20.0154	20.2203		17.7125	12.4035	28.2198
7 days	control	CO	OSOM	ISOM	CA-AKI	CO	OSOM	ISOM	Fasudil	CO	OSOM	ISOM
	baseline	1027.53	780.972	1302.28		1026.62	898.981	1306.82		971.571	842.839	1417.42
		967.886	787.566	1279.66		933.468	860.845	1210.07		990.229	782.727	1259.48
		892.852	809.359	1257.23		1004.19	851.482	1303.19		1002.55	898.46	1361.31
		972.824	886.3	1274.19		984.44	903.743	1357.47		935.083	858.785	1386.01
		971.253	895.632	1377.61		937.509	881.399	1273.56		991.404	940.93	1314.46
		1053.53	807.607	1273.56		972.856	867.526	1365.05		1059.64	816.876	1359.28
	saline	1055	796.81	1381.08		1079.38	916.577	1469.86		1051.25	887.367	1459.56
		1003.84	808.684	1337.49		1037.71	964.477	1476.47		1042.18	817.014	1314.63
		965.007	836.591	1364.15		1077.78	924.307	1512.58		1049.05	923.522	1505.53
		992.235	890.377	1307.83		1057.8	973.819	1535.55		984.82	889.498	1498.97
		1002.32	911.806	1451.02		1040.77	975.856	1538.96		1035.67	983.732	1396.23
		1115.45	841.283	1395.95		1067.82	944.337	1527.64		1095.78	850.919	1473.98
	Δ	27.467	15.838	78.796		52.764	17.596	163.038		79.679	44.528	42.137
		35.955	21.118	57.829		104.241	103.632	266.404		51.947	34.287	55.148
		72.155	27.232	106.916		73.594	72.825	209.39		46.497	25.062	144.225
		19.411	4.077	33.644		73.355	70.076	178.088		49.737	30.713	112.957
		31.064	16.174	73.403		103.264	94.457	265.396		44.269	42.802	81.77
		61.929	33.676	122.394		94.968	76.811	162.587		36.137	34.043	114.7
	mean	41.3302	19.6858	78.8303		83.6977	72.5662	207.484		51.3777	35.2392	91.8228
	standard deviation	20.8873	10.2518	32.2457		20.4833	29.9677	48.3411		14.9038	7.3468	39.0661
13 days	control	CO	OSOM	ISOM	CA-AKI	CO	OSOM	ISOM	Fasudil	CO	OSOM	ISOM
	baseline	1042.53	861.07	1302.23		932.329	831.076	1382.16		991.31	812.059	1309.99
		982.604	843.36	1326.29		1007.13	837.506	1289.42		987.107	777.624	1363.4
		943.971	819.567	1283.66		973.652	826.275	1300.17		965.673	850.643	1381.72
		1011.3	790.069	1319.8		965.057	854.041	1251.82		1031.26	906.639	1312.77
		982.624	849.062	1262.38		984.469	872.157	1336.81		1003.03	883.712	1339.4
		1030.34	831.344	1230.12		956.952	816.491	1283.91		999.349	880.581	1271.41
	saline	1082.69	892.467	1393.15		998.249	878.415	1538.74		1041.05	852.938	1377.04
		1000.42	868.402	1397.63		1077.1	893.563	1450.99		1015.64	803.885	1425.09
		962.393	833.042	1310.72		1054.89	889.631	1508.3		999.963	880.77	1456.76
		1055.61	829.743	1374.76		1047.06	918.494	1438.08		1077.57	948.51	1406.57
		1010.91	875.232	1321.2		1070.39	939.442	1460.11		1050.28	918.563	1429.36
		1078.96	872.537	1303.87		1049.38	908.743	1487.27		1032.51	909.295	1343.84
	Δ	40.158	31.397	90.918		65.92	47.339	156.584		49.744	40.879	67.057
		17.815	25.042	71.342		69.963	56.057	161.565		28.533	26.261	61.689
		18.422	13.475	27.063		81.235	63.356	208.123		34.29	30.127	75.037
		44.309	39.674	54.951		82.005	64.453	186.253		46.307	41.871	93.798
		28.283	26.17	58.826		85.924	67.285	123.301		47.248	34.851	89.958
		48.619	41.193	73.748		92.429	92.252	203.354		33.159	28.714	72.425
	mean	32.9343	29.4918	62.808		79.5793	65.1237	173.197		39.8802	33.7838	76.6607
	standard deviation	13.3297	10.3111	21.624		9.93021	15.1175	32.251		8.92263	6.51999	12.708
