# Supplementary material for: Assessment of Fasudil on Contrast-Associated Acute Kidney Injury Using Multiparametric Renal MRI
Source: Front Pharmacol. 2022 Jun 15;13:905547. doi: 10.3389/fphar.2022.905547 (PMC9242620; doi:10.3389/fphar.2022.905547)
Supplement: Supplementary file 1 [file DataSheet1.zip › 10.3_supplementary material/1.0_MRI/1.2_T1Mapping_raw data.xlsx]

## Sheet: Sheet1
1day	control	CO			OSOM			ISOM			CA-AKI	CO			OSOM			ISOM			Fasudil	CO			OSOM			ISOM
	baseline	1000.34	1004.39	989.296	846.251	833.425	837.555	1246.26	1282.25	1263.33	baseline	1179.12	1184.02	1150.02	964.046	946.222	944.73	1466.64	1476.43	1449.69	baseline	1078.48	1081.42	1101.87	876.359	860.323	861.45	1367.12	1397.44	1393.56
		976.425	965.129	957.676	830.269	829.021	841.579	1288.26	1279.25	1294.96		1189.43	1168.42	1155.43	880.134	891.435	895.278	1310.21	1323.26	1307.3		1006.46	993.48	992.499	829.29	840.132	831.039	1307.9	1354.3	1332.09
		976.494	960.354	965.145	907.362	916.425	916.314	1389.03	1390.24	1368.17		1010.35	1015.43	1053.6	890.345	898.887	894.955	1346.26	1369.44	1361.34		1031.3	1036.01	1060.28	873.964	885.444	881.924	1331.27	1296.3	1302.5
		955.753	949.445	940.668	783.021	782.013	776.343	1369.01	1384.48	1372.25		1150.44	1171.44	1172.02	888.425	894.141	913.045	1290.43	1283.03	1306.72		1079.37	1096.44	1087.43	911.095	919.338	912.344	1368.44	1403.26	1378.82
		997.948	1000.16	1012	690.395	699.947	694.424	1288.9	1294.01	1296.56		1129.46	1099.45	1094.85	933.964	941.149	941.578	1192.03	1189.96	1213.06		1089.36	1130	1082.25	902.332	923.025	908.309	1400.37	1426.95	1431.32
		930.425	928.139	941.411	910.465	911.24	919.029	1335.25	1350.4	1353.94		1134.03	1163.09	1172.33	958.741	966.432	967.778	1309.42	1335.12	1326.14		1129.43	1149.07	1132.36	865.438	879.897	882.554	1269.63	1284.13	1265.71
	saline	1044.19	1053.49	1059.12	873.257	865.124	868.271	1355.2	1368.04	1361.23	contrast agent	1239.15	1259.04	1261.55	1026.43	1023.44	1038.25	1606.39	1621.97	1613.32	Fasudil+contrast agent	1141.32	1150.56	1164.36	928.603	909.33	918.293	1476.36	1499.06	1492.78
		1000.13	999.485	1024.92	864.02	860.325	854.404	1326.3	1339.83	1335.6		1258.33	1241.36	1247.7	948.777	960.345	962.502	1499.36	1483.25	1498.04		1044.24	1046.3	1071.6	868.357	879.161	871.191	1406.85	1436.53	1427.43
		1002.44	1020.45	1021.5	951.277	948.247	943.636	1469.02	1449.05	1448.79		1137.16	1156.43	1156.3	999.44	997.124	1009.92	1515.12	1496.43	1490.91		1108.87	1083.31	1106.97	928.63	939.27	928.304	1438.56	1436.31	1454.76
		973.436	966.435	963.499	803.389	797.131	794.173	1446.03	1438.27	1433.02		1219.46	1237.41	1209.21	959.683	947.126	937.509	1530.33	1529.66	1551.3		1156.3	1129	1125.64	958.36	941.022	942.707	1462.12	1498.26	1498.67
		1032.48	1050.66	1059.66	723.619	726.025	728.041	1380.25	1392.02	1393.14		1185.43	1176.13	1177.28	999.434	989.105	990.374	1496.43	1490.32	1481.37		1117.7	1134.45	1136.17	929.914	946.331	934.869	1509.36	1538.35	1533.54
		989.465	980.328	975.343	939.021	925.245	926.853	1405.27	1419.26	1414.99		1261.43	1249.12	1241.8	1045.43	1044.27	1058.9	1523.42	1510.5	1542.94		1151.1	1174.56	1178.15	918.11	897.683	891.998	1392.2	1385.46	1346.47
3day	control	CO			OSOM			ISOM			CA-AKI	CO			OSOM			ISOM			Fasudil	CO			OSOM			ISOM
	baseline	991.025	1009.57	1011.87	832.458	859.121	838.81	1265.25	1309.42	1305.38	baseline	1237.49	1273.44	1268.3	988.566	976.215	985.032	1329.06	1356.49	1336.07	baseline	1083	1115.13	1084.14	969.886	924.998	969.435	1382.38	1353.48	1384.52
		967.225	935.101	938.668	853.331	870.703	884.274	1286.02	1334	1292.36		1219.46	1253.36	1253.93	978.256	1012.06	1004.02	1320.18	1284.48	1293.56		1183.23	1099.81	1137.14	919.306	909.672	826.322	1276.62	1302.55	1297.66
		1025.65	1048.25	1044.33	861.235	880.325	839.886	1302.22	1369.48	1357.42		1224.24	1256.49	1244.92	919.025	938.877	931.381	1320.21	1339.95	1314.34		1165.22	1117.5	1216.33	916.006	885.226	895.498	1334.18	1383.89	1368.15
		1007.26	1008.62	984.04	906.774	879.154	893.987	1238.45	1273.55	1247.15		1139.48	1165.85	1154.93	1042.96	1068.22	1042.64	1382.29	1346.55	1365.4		1143.88	1146.74	1135.32	968.441	922.895	951.146	1318.13	1307.7	1274.3
		1025.35	1042.31	1037.87	776.321	759.451	756.915	1348.12	1302.72	1331.63		1137.23	1112.05	1136.52	942.323	928.89	930.757	1268.53	1276	1261.01		1144.41	1083.39	1076.22	813.018	856.788	846.888	1399.24	1442.71	1414.87
		1034.23	1052.66	1046.74	778.451	777.021	788.329	1293.85	1321.02	1309.1		1181.9	1157.22	1160.91	985.85	953.35	966.498	1249.18	1255.56	1292.16		1164.78	1157.46	1128.43	877.609	905.62	896.863	1348.32	1356.05	1323.25
	saline	1073.3	1055.26	1071.33	874.964	889.96	862.965	1365.25	1396.46	1391.17	contrast agent	1319.95	135.266	2546.68	1055.26	1028.21	1038.98	1564.64	1581.19	1589.65	Fasudil+contrast agent	1150.15	1166.17	1178.15	1025.48	989.383	1018.5	1483.42	1469.8	1435.01
		1003.62	1032.9	1013.69	893.392	907.537	913.846	1386.42	1419.22	1388.61		1318.55	1339.64	1329.6	1037.21	1075.94	1062.05	1521.96	1556.74	1517.62		1166.96	1198.16	1199.33	927.37	948.016	920.704	1405.65	1420.37	1401.55
		1135.31	1084.19	1085.28	879.158	897.366	877.591	1402.28	1435.56	1458.41		1341.85	1364.03	1361.77	1039.68	1021.03	1029.84	1526.35	1546.38	1541.44		1208.43	1211.16	1255.54	933.19	927.549	981.437	1469.99	1469.94	1442.04
		1028.35	1068.58	1064.2	928.008	908.962	903.989	1302.09	1335.59	1321.18		1282.64	1241	1268.67	1145.56	1122.98	1150.32	1555.03	1574.29	1556.68		1186.92	1181.69	1340.16	1040.73	991.114	1033.77	1469.74	1470.53	1440.17
		1025.59	1059.78	1061.28	776.412	781.125	772.872	1377.3	1398.26	1380.34		1264.42	1296.67	1286.2	1049.49	1025.86	1037.82	1492.31	1512.38	1512.17		1208.5	1202.32	1077.39	873.211	935.236	867.199	1492.47	1540.79	1535.84
		1073.23	1095.27	1075.24	788.581	800.124	804.566	1384.49	1400.26	1405.87		1261.1	1294.36	1282.4	1073.92	1049.66	1058.02	1532.3	1508.04	1518.77		1184.49	1196.89	1207.42	960.446	908.849	922.931	1492.36	1479.23	1496.06
7 days	control	CO			OSOM			ISOM			CA-AKI	CO			OSOM			ISOM			Fasudil	CO			OSOM			ISOM
	baseline	1058.88	999.839	1023.87	803.463	779.57	759.883	1298.79	1291.23	1316.83	baseline	995.255	1026	1058.59	896.693	869.825	930.425	1297.48	1330.67	1292.31	baseline	961.333	997.167	956.213	865.857	832.028	830.632	1389.1	1431.17	1431.99
		972.048	992.508	939.102	768.067	806.279	788.352	1275.22	1282.28	1281.49		951.627	904.85	943.927	887.49	840.074	854.971	1266.11	1155.58	1208.51		1021.45	987.527	961.714	821.474	775.135	751.572	1227.52	1254.7	1296.22
		875.803	922.582	880.171	821.04	783.166	823.871	1252.85	1279.34	1239.51		995.752	993.889	1022.92	875.164	838.448	840.834	1331.92	1291.03	1286.62		1009.67	1011.26	986.729	926.019	860.063	909.298	1376.55	1351.62	1355.74
		976.428	967.752	974.292	850.112	914.095	894.693	1304.65	1266.52	1251.39		942.997	1021.38	988.946	881.726	907.873	921.63	1340.56	1364.79	1367.05		920.659	959.817	924.773	865.507	846.956	863.892	1391.73	1344.15	1422.15
		987.46	961.968	964.331	880.594	916.896	889.406	1341.08	1394.93	1396.83		924.002	965.603	922.922	914.735	870.023	859.439	1252.49	1300.04	1268.17		989.548	996.266	988.398	952.287	918.777	951.726	1323.3	1303.8	1316.27
		1067.66	1040.06	1052.86	810.067	818.628	794.126	1308.82	1268.44	1243.41		984.369	974.285	959.914	850.334	890.68	861.564	1347.05	1362.89	1385.21		1036.05	1062.65	1080.22	830.083	801.288	819.257	1347.92	1357.57	1372.34
	saline	1025.32	1066.52	1073.16	839.05	761.833	789.547	1376.93	1391.69	1374.62	contrast agent	1118.28	1011.17	1108.69	935.596	910.749	903.386	1438.45	1506.98	1464.15	fasudil+contrast agent	1056.22	1062.6	1034.93	873.234	893.533	895.334	1448.85	1464.95	1464.87
		1009.27	1027.78	974.468	839.61	788.17	798.272	1333.58	1356.8	1322.1		1073.04	1026.79	1013.29	951.996	969.103	972.332	1505.44	1453.53	1470.45		1046.65	1052.65	1027.22	834.701	803.739	812.602	1305.8	1320.89	1317.2
		977.799	953.303	963.919	832.787	841.131	835.855	1380.67	1356.33	1355.44		1086.74	1019.1	1127.5	938.582	901.483	932.856	1483.09	1519.13	1535.51		1046.51	1063.51	1037.13	941.452	895.823	933.291	1487.68	1535.64	1493.26
		1001.94	1007.65	967.109	870.379	922.004	878.748	1343.2	1282.39	1297.9		1049.63	1077.2	1046.55	958.285	984.543	978.629	1501.28	1561.74	1543.64		1001.17	1010	943.297	890.533	878.903	899.058	1496.87	1485.57	1514.47
		1003.05	1017.89	986.009	890.912	928.67	915.836	1421.81	1466.43	1464.8		1031.84	1053.15	1037.33	972.755	970.796	984.017	1524.22	1540.08	1552.58		1026.73	1071.07	1009.21	977.168	991.954	982.074	1360.11	1413.13	1415.44
		1105.06	1136.6	1104.7	837.526	833.255	853.068	1406.56	1358.84	1422.46		1084.66	1058.56	1060.26	964.856	926.284	941.871	1511.12	1536.49	1535.3		1060.04	1116.74	1110.56	870.409	832.878	849.47	1457.59	1478.21	1486.14
13 days	control	CO			OSOM			ISOM			CA-AKI	CO			OSOM			ISOM			Fasudil	CO			OSOM			ISOM
	baseline	1062.65	1031.95	1032.98	872.014	859.301	851.895	1317.7	1300.97	1288.02	baseline	958.773	918.631	919.583	816.048	838.891	838.289	1385.53	1373.14	1387.81	baseline	975.38	1002.3	996.247	833.249	808.903	794.025	1323.46	1295.4	1311.1
		1000.48	971.27	976.06	833.253	850.543	846.284	1290.5	1345.45	1342.91		994.328	1009.36	1017.72	842.881	819.79	849.847	1301.45	1265.83	1300.99		999.491	970.319	991.511	764.377	786.481	782.014	1369.18	1357.57	1363.45
		979.354	926.029	926.53	826.725	808.258	823.718	1287.51	1300.95	1262.52		952.195	992.239	976.522	807.161	829.591	842.073	1325.47	1301.37	1273.67		958.481	980.382	958.156	860.201	833.836	857.892	1391.21	1364.14	1389.81
		1028.53	1008.92	996.456	805.767	791.799	772.641	1303.09	1319.55	1336.77		1001.46	938.826	954.889	843.781	865.328	853.014	1269.62	1228.23	1257.61		999.747	1048.22	1045.83	897.368	889.484	933.065	1298.14	1327.39	1312.78
		1003.78	978.807	965.286	831.834	862.4	852.952	1257.37	1280.89	1248.87		999.872	964.998	988.537	894.438	855.408	866.625	1326.44	1355.62	1328.35		1029.42	982.626	997.042	861.41	897.649	892.077	1320.4	1331.44	1366.36
		1007.23	982.053	1101.75	818.331	851.634	824.067	1203.4	1265.46	1221.51		982.63	930.289	957.937	796.483	835.015	817.975	1306.7	1269.18	1275.87		981.875	1009.48	1006.69	905.493	866.129	870.121	1259.82	1309.47	1244.94
	saline	1095.29	1069.98	1082.79	910.703	886.79	879.908	1382.54	1388.03	1408.88	contrast agent	1027.33	969.661	997.761	907.303	868.278	859.664	1548.44	1528.58	1539.2	fasudil+contrast agent	1020.39	1055.36	1047.41	842.028	860.72	856.066	1398.83	1067.17	1665.13
		1022.42	993.981	984.858	909.51	869.634	826.062	1377.74	1414.54	1400.61		1060.45	1089.32	1081.52	882.928	899.716	898.045	1450.44	1426.05	1476.48		1018.38	1028.55	999.987	785.876	838.334	787.445	1407.47	1443.62	1424.19
		997.038	977.622	912.519	817.455	824.219	857.452	1304.95	1305.97	1321.25		1042.84	1068.78	1053.05	881.589	902.393	884.911	1496.97	1517.93	1509.98		1012.74	974.685	1012.47	891.481	874.1	876.729	1438.91	1462.22	1469.14
		1031.24	1071.43	1064.17	804.787	849.692	834.75	1367.03	1384.22	1373.02		1035.49	1062.07	1043.63	896.576	927.49	931.416	1450.13	1460.08	1404.02		1085.71	1058.37	1088.64	960.782	928.514	956.234	1384.89	1416.26	1418.55
		1007.18	1021.03	1004.51	872.357	881.956	871.383	1311.63	1349.67	1302.31		1090.43	1054.36	1066.4	943.456	926.294	948.576	1484.05	1450.42	1445.84		1030.7	1069.83	1050.31	918.196	895.912	941.581	1435.03	1397	1456.04
		1093.95	1063.74	1079.19	869.921	866.069	881.621	1312.13	1282.98	1316.5		1061.08	1035.68	1051.38	926.636	898.221	901.372	1475.35	1493.38	1493.07		1059.27	1018.62	1019.63	921.173	880.127	926.585	1311.03	1369.77	1350.7
