# Supplementary material for: Assessment of Fasudil on Contrast-Associated Acute Kidney Injury Using Multiparametric Renal MRI
Source: Front Pharmacol. 2022 Jun 15;13:905547. doi: 10.3389/fphar.2022.905547 (PMC9242620; doi:10.3389/fphar.2022.905547)
Supplement: Supplementary file 1 [file DataSheet1.zip › 10.3_supplementary material/1.0_MRI/1.3_T2Mapping_mean.xlsx]

## Sheet: T2-mapping
1day	control	CO	OSOM	ISOM	CA-AKI	CO	OSOM	ISOM	Fasudil	CO	OSOM	ISOM
	baseline	44.528	42.149	55.764		46.648	28.682	49.535		49.105	38.601	52.149
		49.023	44.265	56.858		48.624	39.286	52.659		52.789	41.753	57.979
		42.761	40.035	45.131		51.928	39.589	56.113		54.105	41.253	58.125
		53.894	49.793	58.143		49.185	46.553	56.29		53.445	41.529	55.476
		43.325	37.96	51.274		42.233	50.604	51.248		48.268	41.471	50.647
		43.488	40.627	51.617		50.342	48.811	56.836		51.817	42.252	56.373
	saline	52.682	48.348	55.057		59.568	37.579	64.99		53.003	42.817	55.812
		45.379	44.466	61.009		57.372	46.79	66.86		53.857	43.402	59.231
		48.084	43.077	57.595		64.044	48.537	64.8		50.525	44.356	67.303
		48.255	42.943	59.203		56.604	54.154	67.854		54.041	44.433	61.072
		45.281	42.379	52.631		53.526	56.123	64.153		59.226	44.917	61.221
		48.741	40.178	55.236		59.811	57.462	68.994		56.212	45.509	60.419
	Δ	8.154	6.199	-0.707		12.92	8.897	15.455		3.898	4.216	3.663
		-3.644	0.201	4.151		8.748	7.504	14.201		1.068	1.649	1.252
		5.323	3.042	12.464		12.116	8.948	8.687		-3.58	3.103	9.178
		-5.639	-6.85	1.06		7.419	7.601	11.564		0.596	2.904	5.596
		1.956	4.419	1.357		11.293	5.519	12.905		10.958	3.446	10.574
		5.253	-0.449	3.619		9.469	8.651	12.158		4.395	3.257	4.046
	mean	1.9005	1.09367	3.65733		10.3275	7.85333	12.495		2.88917	3.09583	5.71817
	standard deviation	5.47079	4.63027	4.66664		2.12336	1.30833	2.33758		4.87477	0.84066	3.53641
3day	control	CO	OSOM	ISOM	CA-AKI	CO	OSOM	ISOM	Fasudil	CO	OSOM	ISOM
	baseline	51.336	43.698	53.485		49.794	41.771	52.299		51.369	46.563	53.861
		41.966	45.003	50.806		39.604	40.919	50.004		47.349	45.258	51.25
		41.866	45.771	51.555		44.893	41.976	52.619		53.939	39.39	55.909
		46.034	38.163	52.624		49.456	44.964	51.733		52.119	41.246	55.122
		41.301	37.698	51.259		48.656	36.435	53.513		48.552	46.256	53.049
		42.605	32.498	48.872		45.124	41.798	52.524		46.126	38.699	47.774
	saline	45.357	42.186	55.309		55.744	48.214	64.195		48.779	48.185	58.14
		50.243	44.027	56.774		54.754	48.798	65.84		52.377	45.008	60.06
		49.448	46.578	54.118		59.252	47.709	63.547		51.605	46.834	58.922
		44.581	42.4	57.243		55.499	50.881	62.086		54.343	45.21	56.526
		46.268	39.213	58.191		57.576	49.937	67.653		56.269	44.437	60.451
		44.294	37.68	54.146		60.743	51.349	67.929		54.433	43.196	59.329
	Δ	-5.979	-1.512	1.824		5.95	6.443	11.896		-2.59	1.622	4.279
		8.277	-0.976	5.968		15.15	7.879	15.836		5.028	-0.25	8.81
		7.582	0.807	2.563		14.359	5.733	10.928		-2.334	7.444	3.013
		-1.453	4.237	4.619		6.043	5.917	10.353		2.224	3.964	1.404
		4.967	1.515	6.932		8.92	13.502	14.14		7.717	-1.819	7.402
		1.689	5.182	5.274		15.619	9.551	15.405		8.307	4.497	11.555
	mean	2.51383	1.54217	4.53		11.0068	8.17083	13.093		3.05867	2.57633	6.07717
	standard deviation	5.54009	2.71001	1.97942		4.56598	2.98059	2.34918		4.79183	3.39195	3.83904
7 days	control	CO	OSOM	ISOM	CA-AKI	CO	OSOM	ISOM	Fasudil	CO	OSOM	ISOM
	baseline	43.159	39.958	45.723		43.724	43.591	59.321		50.306	45.102	55.8
		45.446	42.133	54.907		48.229	46.346	52.445		43.692	42.939	59.041
		44.196	42.342	49.852		51.862	45.399	52.796		48.612	44.864	50.704
		49.152	41.65	55.895		46.945	40.722	57.34		44.648	38.663	52.589
		46.35	44.072	54.264		51.734	46.425	55.478		54.421	50.45	57.431
		45.886	41.754	53.3		45.859	41.703	52.392		51.068	35.5	55.735
	saline	47.179	41.379	57.752		51.734	47.747	53.655		55.819	43.125	58.531
		50.088	44.645	55.906		54.683	49.55	59.903		52.737	40.24	63.694
		46.253	42.462	58.142		49.878	46.175	62.722		50.128	44.172	57.493
		50.302	39.838	53.591		47.718	44.424	61.12		49.506	43.191	57.338
		51.303	45.186	54.422		59.061	46.79	65.317		51.787	46.749	56.035
		42.248	39.644	57.515		48.271	41.195	54.433		52.227	48.901	58.62
	Δ	4.02	1.421	12.029		8.01	4.156	-5.666		5.513	-1.977	2.731
		4.642	2.512	0.999		6.454	3.204	7.458		9.045	-2.699	4.653
		2.057	0.12	8.29		-1.984	0.776	9.926		1.516	-0.692	6.789
		1.15	-1.812	-2.304		0.773	3.702	3.78		4.858	4.528	4.749
		4.953	1.114	0.158		7.327	0.365	9.839		-2.634	-3.701	-1.396
		-3.638	-2.11	4.215		2.412	-0.508	2.041		1.159	13.401	2.885
	mean	2.19733	0.2075	3.89783		3.832	1.94917	4.563		3.24283	1.47667	3.40183
	standard deviation	3.22676	1.84726	5.41036		4.0434	1.97184	5.94281		4.0814	6.5173	2.77811
13 days	control	CO	OSOM	ISOM	CA-AKI	CO	OSOM	ISOM	Fasudil	CO	OSOM	ISOM
	baseline	39.62	38.555	48.59		52.825	39.34	57.682		50.51	44.095	55.108
		40.046	39.851	51.455		43.811	37.949	55.513		41.929	36.908	55.218
		42.444	40.041	53.671		51.771	45.315	53.591		47.764	41.713	55.112
		47.364	40.315	53.7		44.618	41.913	51.919		49.872	42.163	53.775
		51.918	41.216	56.478		42.342	36.282	57.364		45.256	42.797	52.382
		52.661	41.268	57.493		46.659	41.698	52.023		44.264	39.961	54.816
	saline	44.197	41.787	54.004		48.404	44.57	60.692		49.089	42.002	55.681
		47.466	37.505	56.225		44.384	38.823	57.291		46.558	44.883	62.029
		53.165	41.168	58.046		51.121	43.37	54.668		49.82	46.798	58.211
		45.298	40.161	56.559		50.03	40.471	56.163		46.567	38.133	49.143
		48.272	43.828	57.317		45.737	38.614	59.468		47.047	42.134	54.987
		50.287	42.132	56.906		50.544	40.215	55.872		53.497	41.062	62.381
	Δ	4.577	3.232	5.414		-4.421	5.23	3.01		-1.421	-2.093	0.573
		7.42	-2.346	4.77		0.573	0.874	1.778		4.629	7.975	6.811
		10.721	1.127	4.375		-0.65	-1.945	1.077		2.056	5.085	3.099
		-2.066	-0.154	2.859		5.412	-1.442	4.244		-3.305	-4.03	-4.632
		-3.646	2.612	0.839		3.395	2.332	2.104		1.791	-0.663	2.605
		-2.374	0.864	-0.587		3.885	-1.483	3.849		9.233	1.101	7.565
	mean	2.43867	0.889167	2.945		1.36567	0.594333	2.677		2.16383	1.22917	2.67017
	standard deviation	5.97428	2.00343	2.38282		3.60596	2.8106	1.23584		4.44882	4.53136	4.45003
