# Supplementary material for: Assessment of Fasudil on Contrast-Associated Acute Kidney Injury Using Multiparametric Renal MRI
Source: Front Pharmacol. 2022 Jun 15;13:905547. doi: 10.3389/fphar.2022.905547 (PMC9242620; doi:10.3389/fphar.2022.905547)
Supplement: Supplementary file 1 [file DataSheet1.zip › 10.3_supplementary material/1.0_MRI/1.3_T2Mapping_raw data.xlsx]

## Sheet: Sheet1
1day	control	CO			OSOM			ISOM			CA-AKI	CO			OSOM			ISOM			Fasudil	CO			OSOM			ISOM
	baseline	45.388	43.455	44.741	42.371	43.444	40.632	54.06	56.785	56.447	baseline	51.566	44.378	44	23.552	26.628	35.866	48.814	52.224	47.567	baseline	50.915	48.097	48.303	39.222	37.298	39.283	51.434	53.83	51.183
		46.863	49.808	50.398	42.648	46.521	43.626	57.919	52.415	60.24		52.735	46.769	46.368	41.405	36.825	39.628	53.726	51.015	53.236		49.552	54.916	53.899	40.945	39.497	44.817	56.264	58.592	59.081
		41.576	42.1	44.607	41.375	42.864	35.866	46.742	43.913	44.738		52.784	48.439	54.561	41.593	40.766	36.408	55.859	57.25	55.23		55.196	53.049	54.07	39.835	39.837	44.087	56.193	59.034	59.148
		51.023	54.701	55.958	46.389	50.876	52.114	59.359	59.703	55.367		47.526	50.353	49.676	45.302	47.364	46.993	56.326	55.931	56.613		52.074	53.652	54.609	41.853	40.132	42.602	55.173	57.417	53.838
		41.538	43.428	45.009	36.58	35.207	42.093	52.899	51.166	49.757		39.155	44.562	42.982	53.128	51.147	47.537	48.743	52.415	52.586		49.697	47.581	47.526	39.783	42.614	42.016	50.081	51.408	50.452
		46.758	42.973	40.733	41.215	40.879	39.787	49.891	53.286	51.674		49.423	49.614	51.989	46.482	51.379	48.572	57.762	53.84	58.906		50.515	51.377	53.559	41.891	43.63	41.235	58.9	55.928	54.291
	saline	50.331	51.977	55.738	47.483	50.674	46.887	56.221	54.88	54.07	contrast agent	61.397	61.055	56.252	36.672	36.742	39.323	63.152	65.017	66.801	Fasudil+contrast agent	52.961	51.729	54.319	42.661	43.447	42.343	56.362	52.406	58.668
		44.312	46.678	45.147	44.476	45.876	43.046	62.223	58.215	62.589		58.848	56.614	56.654	48.776	45.42	46.174	66.217	67.997	66.366		51.605	54.474	55.492	43.789	43.199	43.218	61.147	60.011	56.535
		49.563	51.285	43.404	41.94	45.758	41.533	55.423	59.54	57.822		65.1	62.772	64.26	45.748	49.198	50.665	62.043	66.306	66.051		50.262	48.072	53.241	46.605	42.67	43.793	68.297	66.248	67.364
		50.135	46.382	48.248	43.778	41.908	43.143	59.342	58.72	59.547		55.964	57.133	56.715	51.941	55.288	55.233	68.918	66.561	68.083		53.815	54.986	53.322	46.296	42.526	44.477	59.415	62.083	61.718
		46.716	44.09	45.037	43.367	41.92	41.85	54.205	50.315	53.373		52.491	53.612	54.475	58.149	55.24	54.98	63.6	64.427	64.432		60.606	59.289	57.783	45.221	44.03	45.5	60.787	61.361	61.515
		46.009	49.479	50.735	41.008	40.205	39.321	54.729	55.376	55.603		61.93	60.665	56.838	58.72	55.292	58.374	67.457	69.522	70.003		57.438	55.24	55.958	42.406	46.599	47.522	62.17	59.111	59.976
3day	control	CO			OSOM			ISOM			CA-AKI	CO			OSOM			ISOM			Fasudil	CO			OSOM			ISOM
	baseline	53.896	50.623	49.489	44.67	41.776	44.648	52.993	54.816	52.646	baseline	49.46	49.206	50.716	44.653	39.732	40.928	53.039	51.931	51.927	baseline	50.776	51.921	51.41	47.273	44.833	47.583	51.788	54.557	55.238
		40.647	41.937	43.314	44.006	46.339	44.664	49.873	49.03	53.515		37.964	40.823	40.025	42.579	39.609	40.569	56.587	51.187	42.238		49.63	48.207	44.21	48.068	42.331	45.375	53.254	49.21	51.286
		43.339	40.133	42.126	46.13	44.866	46.317	53.539	48.75	52.376		43.124	45.876	45.679	41.948	42.548	41.432	50.517	54.272	53.068		51.383	54.077	56.357	39.837	38.926	39.407	56.547	57.642	53.538
		47.723	45.531	44.848	37.265	39.524	37.7	49.503	51.182	57.187		47.308	50.723	50.337	42.416	45.191	47.285	52.198	51.79	51.211		51.604	53.733	51.02	44.057	39.213	40.468	56.636	53.068	55.662
		41.931	40.102	41.87	35.039	38.183	39.872	48.52	52.281	52.976		48.257	49.152	48.559	34.411	39.247	35.647	52.876	55.001	52.662		48.324	49.497	47.835	42.635	49.851	46.282	52.116	55.859	51.172
		43.824	42.784	41.207	31.332	43.694	22.468	51.4	46.182	49.034		45.785	44.88	44.707	43.754	40.231	41.409	53.495	51.78	52.297		45.233	47.146	45.999	40.445	38.206	37.446	46.037	50.656	46.629
	saline	46.94	44.648	44.483	43.699	40.683	42.176	53.604	57.354	54.969	contrast agent	56.171	54.805	56.256	47.503	50.983	46.156	64.123	65.126	63.336	Fasudil+contrast agent	50.977	46.373	48.987	47.992	49.797	46.766	57.995	60.504	55.921
		52.263	49.563	48.903	42.156	44.445	45.48	57.045	55.296	57.981		53.153	55.414	55.695	50.403	46.512	49.479	66.042	63.27	68.208		53.95	50.936	52.245	47.246	44.24	43.538	59.175	62.931	58.074
		50.384	47.084	50.876	48.845	45.475	45.414	51.005	56.738	54.611		58.59	62.231	56.935	49.696	47.977	45.454	65.546	61.954	63.141		52.688	50.34	51.787	44.188	47.248	49.066	60.338	60.222	56.206
		45.062	43.71	44.971	44.113	39.489	43.598	57.065	58.59	56.074		57.127	56.942	52.428	48.24	50.335	54.068	60.379	62.613	63.266		52.418	55.397	55.214	44.674	45.413	45.543	53.698	58.358	57.522
		47.479	46.213	45.112	37.868	40.057	39.714	61.182	57.411	55.98		56.052	58.197	58.479	47.943	49.2	52.668	70.114	63.057	69.788		58.172	55.825	54.81	42.18	45.934	45.197	60.487	58.302	62.564
		45.77	44.555	42.557	36.808	39.759	36.473	55.26	52.24	54.938		59.437	58.496	64.296	53.665	48.8	51.582	68.05	69.006	66.731		54.142	53.576	55.581	41.579	44.735	43.274	60.287	58.326	59.374
7 days	control	CO			OSOM			ISOM			CA-AKI	CO			OSOM			ISOM			Fasudil	CO			OSOM			ISOM
	baseline	42.648	44.497	42.332	38.459	41.382	40.033	45.255	42.554	49.36	baseline	40.236	46.073	44.863	43.826	44.189	42.758	59.566	60.324	58.073	baseline	52.784	49.596	48.538	48.118	42.729	44.459	54.232	56.073	57.095
		44.172	46.668	45.498	42.537	43.851	40.011	51.961	55.747	57.013		49.614	46.57	48.503	44.799	47.613	46.626	53.293	50.683	53.359		40.59	47.284	43.202	40.586	41.745	46.486	58.31	59.993	58.82
		43.856	44.222	44.51	41.943	44.07	41.013	51.481	50.25	47.825		50.588	49.866	55.132	46.261	44.89	45.046	52.339	50.882	55.167		46.929	50.607	48.3	45.169	42.661	46.762	50.344	51.867	49.901
		47.852	49.065	50.539	41.581	43.807	39.562	57.68	53.615	56.39		44.974	47.408	48.453	41.141	40.426	40.599	56.592	58.863	56.565		43.757	45.691	44.496	36.19	40.438	39.361	52.09	50.222	55.455
		48.113	44.883	46.054	44.69	45.393	42.133	53.334	55.542	53.916		49.67	53.901	51.631	44.287	46.956	48.032	56.36	54.871	55.203		56.749	52.498	54.016	51.4	49.273	50.677	57.462	55.405	59.426
		44.032	46.185	47.441	41.436	42.07	41.756	50.049	55.891	53.96		47.98	45.757	43.84	40.647	42.961	41.501	54.882	53.938	48.356		49.534	54.931	48.739	33.288	36.196	37.016	53.521	57.022	56.662
	saline	46.196	48.508	46.833	43.204	40.88	40.053	55.945	57.81	59.501	contrast agent	54.59	49.192	51.419	45.78	48.82	48.6405	51.319	54.563	55.083	fasudil+contrast agent	57.926	53.756	55.775	42.996	45.581	40.798	56.551	60.642	58.4
		49.248	49.542	51.474	43.449	46.41	44.076	55.212	54.875	57.631		55.776	52.694	55.5783	49.106	51.968	47.5746	60.146	58.132	61.431		50.076	53.877	54.258	40.304	40.691	39.725	60.792	65.059	65.231
		46.001	47.222	45.536	43.361	40.093	43.932	58.449	57.879	58.098		51.669	52.542	45.4238	49.694	43.466	45.3636	61.492	62.642	64.032		52.464	49.894	48.026	42.518	46.266	43.732	56.224	57.123	59.132
		50.903	50.851	49.152	40.223	37.831	41.46	51.986	56.505	52.282		50.877	45.854	46.4218	42.168	44.968	46.136	59.481	63.557	60.322		50.648	50.669	47.201	42.483	45.549	41.541	58.455	56.675	56.884
		49.42	50.44	54.049	43.867	45.116	46.575	52.859	55.104	55.303		57.559	61.44	58.1853	48.452	45.547	46.3714	66.472	67.533	61.946		51.178	50.424	53.759	47.111	45.48	47.656	55.291	57.45	55.364
		41.095	44.338	41.311	38.752	38.318	41.862	55.798	59.719	57.028		46.732	49.222	48.8602	38.806	42.922	41.8584	52.527	55.174	55.598		52.998	53.933	49.75	46.253	49.86	50.59	59.643	60.666	55.551
13 days	control	CO			OSOM			ISOM			CA-AKI	CO			OSOM			ISOM			Fasudil	CO			OSOM			ISOM
	baseline	42.062	39.128	37.67	40.905	39.165	35.595	50.127	46.697	48.946	baseline	49.269	52.031	57.175	40.949	39.331	37.74	55.564	58.615	58.867	baseline	49.961	51.215	50.354	45.112	45.403	41.77	56.197	53.577	55.55
		40.173	43.646	36.319	40.227	39.519	39.807	54.64	50.183	49.542		45.227	40.548	45.658	35.525	40.996	37.326	55.324	56.892	54.323		43.86	40.787	41.14	35.459	36.675	38.59	56.981	54.595	54.078
		41.612	40.318	45.402	38.122	40.536	41.465	52.896	53.75	54.367		51.034	49.599	54.68	44.66	46.915	44.37	51.477	55.596	53.7		48.331	47.155	47.806	43.215	39.445	42.479	53.84	58.66	52.836
		48.633	45.234	48.225	40.489	40.882	39.574	53.013	54.45	53.637		46.072	46.777	41.005	39.499	40.896	45.344	50.959	52.735	52.063		48.401	49.36	51.855	40.336	41.282	44.871	54.535	55.621	51.169
		47.465	52.594	55.695	38.016	39.193	46.439	55.721	57.624	56.089		42.051	41.062	43.913	34.512	38.848	35.486	57.075	56.324	58.693		46.576	43.092	46.1	40.487	42.346	45.558	50.511	53.165	53.47
		52.947	49.881	55.155	42.266	40.246	41.292	56.698	58.415	57.366		46.751	47.727	45.499	43.985	38.818	42.291	50.783	53.265	52.021		44.15	42.655	45.987	36.336	42.02	41.527	55.187	52.61	56.651
	saline	44.405	41.407	46.779	39.521	43.113	42.727	53.229	55.858	52.925	contrast agent	48.658	46.775	49.779	43.586	44.687	45.4366	61.509	58.054	62.513	fasudil+contrast agent	49.426	48.394	49.447	44.317	42.11	39.579	57.858	53.678	55.507
		50.888	45.43	46.08	38.546	37.61	36.359	54.02	57.71	56.945		43.943	45.365	43.844	36.347	39.483	40.639	58.897	57.612	55.364		47.753	45.054	46.867	43.909	45.148	45.592	65.53	60.63	59.927
		53.616	49.67	56.209	42.629	40.697	40.178	59.537	60.772	53.829		53.968	48.753	50.642	40.119	45.644	44.3478	55.112	53.747	55.145		48.801	50.307	50.352	49.391	43.044	47.959	56.159	61.437	57.037
		43.218	46.027	46.649	42.808	39.768	37.907	56.64	56.703	56.334		49.189	53.016	47.885	39.646	42.944	38.8216	58.159	55.839	54.491		44.642	49.407	45.652	40.549	37.434	36.416	47.052	50.638	49.739
		48.772	45.301	50.743	37.042	47.813	46.629	55.067	59.252	57.632		44.032	46.637	46.542	38.452	40.75	36.6392	58.39	59.251	60.763		45.619	49.21	46.312	39.581	43.985	42.836	52.976	55.46	56.525
		52.367	48.841	49.653	39.498	42.774	44.124	52.927	59.738	58.053		49.382	52.704	49.546	39.395	42.39	38.86	54.853	56.036	56.727		51.505	53.261	55.725	41.953	39.462	41.771	59.785	61.707	65.651
