# Supplementary material for: Assessment of Fasudil on Contrast-Associated Acute Kidney Injury Using Multiparametric Renal MRI
Source: Front Pharmacol. 2022 Jun 15;13:905547. doi: 10.3389/fphar.2022.905547 (PMC9242620; doi:10.3389/fphar.2022.905547)
Supplement: Supplementary file 1 [file DataSheet1.zip › 10.3_supplementary material/2.0_pathology/1.0_HE+IHC.xlsx]

## Sheet: HE
1day	control	CO	OSOM	ISOM	CA-AKI	CO	OSOM	ISOM	Fasudil	CO	OSOM	ISOM
		0.2	0.4	0.2		3.2	3.4	3.8		1.8	2	1.6
		1	0.8	0.8		3	2.8	2.8		2.2	2.4	2.4
		0.4	0.8	1		2.8	3.2	3.2		1.4	0.8	1.8
		0.6	0.4	0.6		2.6	3.4	2.4		1.6	1.8	2
		0.4	0.2	0.4		2.8	3	3.6		1.2	2.4	1.8
		0.8	0.6	0.4		3	2.8	3.4		1.4	1.8	2.8
	mean	0.566667	0.533333	0.566667		2.9	3.1	3.2		1.6	1.86667	2.06667
	standard deviation	0.294392	0.242212	0.294392		0.209762	0.275681	0.521536		0.357771	0.588784	0.450185
3day	control	CO	OSOM	ISOM	CA-AKI	CO	OSOM	ISOM	Fasudil	CO	OSOM	ISOM
		0.2	0.6	1		1.6	2.8	1.6		1	1.6	1.2
		0.4	0.8	1.2		2.4	3.4	2.8		1.4	1.4	1.2
		0.8	0.2	0.8		2.2	1.8	3		0.8	1	1.8
		0.4	0.4	0.4		3	3	3.4		1	1.6	1.6
		0.6	0.6	0.6		2	2.2	2.4		1.6	1.2	1.6
		0.4	0.6	1		3.2	2.8	3.8		1.4	1	1.4
	mean	0.466667	0.533333	0.833333		2.4	2.66667	2.83333		1.2	1.3	1.46667
	standard deviation	0.206559	0.206559	0.294392		0.60663	0.575036	0.773736		0.309839	0.275681	0.242212
7 days	control	CO	OSOM	ISOM	CA-AKI	CO	OSOM	ISOM	Fasudil	CO	OSOM	ISOM
		0.8	0.6	0.4		3.2	2.2	3.4		1.2	1	1.6
		0.2	0.8	1.2		2.4	2.2	1.8		0.8	1.6	1.4
		1.2	0.4	0.6		2.2	3.2	1.8		1.2	1.4	1
		0.4	0.2	0.8		1.4	2	3.8		1.4	1.2	1.2
		0.6	0.6	1.2		1.8	1.6	3		0.6	0.8	1.2
		0.6	1	0.4		2	2.4	1.8		0.2	0.8	1.4
	mean	0.633333	0.6	0.766667		2.16667	2.26667	2.6		0.9	1.13333	1.3
	standard deviation	0.34448	0.282843	0.36697		0.6121	0.531664	0.91214		0.451664	0.326599	0.209762
13 days	control	CO	OSOM	ISOM	CA-AKI	CO	OSOM	ISOM	Fasudil	CO	OSOM	ISOM
		0.6	0.4	0.4		2	1.6	2.6		0.6	1.4	0.6
		0.6	0.6	0.6		1	1.6	1.8		0.8	1	1.2
		0.2	0.4	0.6		1.8	1	1.4		1.2	0.4	1
		1	0.2	0.8		2.2	3.4	2.8		0.4	1	1.4
		0.8	1	1		2.6	2	2.6		1.2	1	1.2
		0.4	0.8	0.4		1.4	2.2	2		0.8	0.8	1.4
	mean	0.6	0.566667	0.633333		1.83333	1.96667	2.2		0.833333	0.933333	1.13333
	standard deviation	0.282843	0.294392	0.233809		0.571548	0.814043	0.551362		0.320416	0.326599	0.301109

## Sheet: Masson
1day	control	CA-AKI	Fasudil		3day	control	CA-AKI	Fasudil		7 days	control	CA-AKI	Fasudil		13 days	control	CA-AKI	Fasudil
	4.556	6.969	6.247			3.883	9.096	5.946			3.84	14.729	9.715			7.971	44.34	30.328
	5.646	8.653	8.298			5.521	14.131	9.34			5.063	20.448	13.015			6.439	46.549	27.63
	7.993	9.149	8.474			6.01	17.435	10.085			5.539	21.434	13.947			4.08	39.494	20.04
	8.445	10.764	9.984			6.247	17.768	11.968			5.859	21.504	15.002			7.615	39.095	21.543
	8.455	12.382	11.941			6.609	19.511	12.883			6.181	23.593	18.264			8.269	40.266	25.984
	9.966	12.65	11.372			8.065	22.142	14.114			6.957	25.558	21.682			7.53	38.474	20.218
mean	7.51017	10.0945	9.386		mean	6.05583	16.6805	10.7227		mean	5.57317	21.211	15.2708		mean	6.984	41.3697	24.2905
standard deviation	2.01162	2.23393	2.13066		standard deviation	1.3703	4.55228	2.92759		standard deviation	1.06127	3.66891	4.19149		standard deviation	1.55254	3.28462	4.30517

## Sheet: α-SMA
1day	control	CA-AKI	Fasudil		3day	control	CA-AKI	Fasudil		7 days	control	CA-AKI	Fasudil		13 days	control	CA-AKI	Fasudil
	2.024	7.31	1.605			2.185	17.298	6.998			1.956	14.517	10.787			2.218	18.112	10.629
	1.283	4.211	3.292			2.074	10.143	5.732			2.11	20.065	4.935			1.876	22.24	10.603
	2.809	4.532	5.139			1.654	10.327	6.851			2.35	17.181	8.575			2.321	19.65	6.069
	1.891	7.478	4.978			1.199	15.153	4.121			1.345	27.532	9.322			1.471	24.598	10.009
	2.205	7.807	1.998			2.368	15.31	5.803			1.635	13.825	7.955			2.108	15.771	12.503
	1.761	9.027	3.282			2.114	18.527	3.586			1.164	20.72	10.019			1.555	27.615	6.754
mean	1.9955	6.7275	3.38233		mean	1.93233	14.4597	5.51517		mean	1.76	18.9733	8.59883		mean	1.92483	21.331	9.42783
standard deviation	0.505975	1.92398	1.46462		standard deviation	0.42941	3.50758	1.39846		standard deviation	0.458712	5.04123	2.05751		standard deviation	0.352582	4.36095	2.49196

## Sheet: ROCK-1
1day	control	CA-AKI	Fasudil		3day	control	CA-AKI	Fasudil		7 days	control	CA-AKI	Fasudil		13 days	control	CA-AKI	Fasudil
	31.987	63.316	50.335			18.67	56.467	35.572			22.936	47.075	34.107			20.188	50.678	18.559
	33.661	70.038	45.21			24.357	59.602	41.483			25.039	46.521	33.84			24.381	41.4	29.853
	28.442	56.707	45.53			29.192	55.796	34.091			32.909	49.006	35.444			24.397	53.229	29.558
	22.437	68.375	51.558			27.694	64.865	46.465			22.009	53.944	32.182			23.489	39.748	32.983
	30.276	60.874	52.021			32.261	57.027	43.468			30.314	47.378	35.772			31.425	46.065	36.658
	19.283	59.616	43.638			26.55	58.26	39.881			27.001	57.172	34.16			29.631	45.485	34.254
mean	27.681	63.1543	48.0487		mean	26.454	58.6695	40.16		mean	26.7013	50.1827	34.2508		mean	25.5852	46.1008	30.3108
standard deviation	5.65051	5.17599	3.66546		standard deviation	4.64226	3.32347	4.69908		standard deviation	4.25759	4.36611	1.28183		standard deviation	4.16791	5.18841	6.35386

## Sheet: p-MYPT1
1day	control	CA-AKI	Fasudil		3day	control	CA-AKI	Fasudil		7 days	control	CA-AKI	Fasudil		13 days	control	CA-AKI	Fasudil
	6.539	23.189	13.992			7.297	20.165	13.495			7.371	16.244	11.029			7.071	12.282	7.046
	9.508	24.165	16.346			7.302	20.377	15.785			7.705	16.497	12.533			7.712	12.874	7.416
	10.098	25.285	21.283			8.424	20.521	15.807			8.137	17.967	13.569			8.987	14.006	9.361
	11.407	28.597	22.347			8.515	21.59	15.842			8.943	18.468	14.135			11.138	16.305	9.6
	11.44	29.599	22.814			9.823	22.731	19.269			9.195	19.54	14.19			11.272	16.705	15.202
	11.714	31.563	23.481			11.25	25.247	23.904			10.365	24.991	14.633			12.837	21.114	15.246
mean	10.1177	27.0663	20.0438		mean	8.7685	21.7718	17.3503		mean	8.61933	18.9512	13.3482		mean	9.83617	15.5477	10.6452
standard deviation	1.95643	3.33472	3.91476		standard deviation	1.53419	1.9556	3.70412		standard deviation	1.10549	3.20562	1.34688		standard deviation	2.26454	3.25843	3.68932

## Sheet: HIF-1α
1day	control	CA-AKI	Fasudil		3day	control	CA-AKI	Fasudil		7 days	control	CA-AKI	Fasudil		13 days	control	CA-AKI	Fasudil
	8.839	41.055	27.015			7.498	33.495	26.561			8.531	29.178	14.629			7.735	17.207	10.265
	8.725	44.343	27.627			14.175	29.236	25.17			9.364	27.978	18.334			3.612	21.098	7.364
	7.046	37.313	31.654			5.602	34.601	20.94			7.798	33.414	15.341			7.483	15.805	8.403
	7.474	35.476	31.833			4.487	40.487	31.849			7.696	32.117	30.994			7.058	20.923	7.191
	6.899	38.024	30.092			6.326	28.834	19.75			5.992	22.037	17.297			6.834	18.984	13.255
	5.686	39.513	31.312			9.948	38.613	27.364			7.824	34.626	21.491			9.136	21.346	8.93
mean	7.44483	39.2873	29.9222		mean	8.006	34.211	25.2723		mean	7.8675	29.8917	19.681		mean	6.97633	19.2272	9.23467
standard deviation	1.19448	3.12268	2.11331		standard deviation	3.55165	4.75591	4.43991		standard deviation	1.11655	4.59652	6.05171		standard deviation	1.83533	2.31157	2.2665
