# Supplementary material for: Assessment of Fasudil on Contrast-Associated Acute Kidney Injury Using Multiparametric Renal MRI
Source: Front Pharmacol. 2022 Jun 15;13:905547. doi: 10.3389/fphar.2022.905547 (PMC9242620; doi:10.3389/fphar.2022.905547)
Supplement: Supplementary file 1 [file DataSheet1.zip › 10.3_supplementary material/2.0_pathology/1.1_HE+IHC_raw data.xlsx]

## Sheet: HE-raw
1day	control	CO					OSOM					ISOM					CA-AKI	CO					OSOM					ISOM					Fasudil	CO					OSOM					ISOM
		0	0	0	0	1	1	0	0	0	1	0	0	1	0	0		3	3	3	4	3	4	3	3	4	3	4	4	4	3	4		2	1	2	2	2	2	2	2	2	2	1	2	2	1	2
		1	1	1	1	1	1	1	1	1	0	1	0	1	1	1		4	3	3	2	3	3	3	3	3	2	4	3	2	3	2		2	3	2	2	2	3	2	3	2	2	2	3	2	3	2
		0	0	1	0	1	0	1	1	1	1	1	1	1	1	1		3	2	2	3	4	3	3	4	4	2	3	3	4	3	3		2	1	1	2	1	1	1	1	1	0	2	2	1	2	2
		1	0	1	1	0	0	1	1	0	0	0	1	1	1	0		3	2	3	3	2	4	4	3	3	3	3	2	3	2	2		1	2	2	1	2	2	1	2	2	2	1	2	3	2	2
		0	0	1	1	0	0	0	0	0	1	0	1	1	0	0		2	3	3	4	2	3	3	2	4	3	4	3	4	3	4		1	2	1	1	1	3	2	3	2	2	1	1	2	2	3
		1	1	0	1	1	1	0	1	1	0	1	0	0	0	1		4	2	3	3	3	3	4	3	2	2	3	3	4	4	3		2	1	1	1	2	1	3	2	1	2	3	2	3	3	3
3day	control	CO					OSOM					ISOM					CA-AKI	CO					OSOM					ISOM					Fasudil	CO					OSOM					ISOM
		1	0	0	0	0	1	0	1	1	0	1	1	1	1	1		2	2	2	1	1	3	3	2	3	3	1	2	2	2	1		1	1	1	1	1	1	1	2	2	2	2	1	1	1	1
		0	0	1	0	1	1	1	1	1	0	2	1	1	1	1		2	2	3	3	2	4	4	3	3	3	3	3	2	3	3		1	2	2	1	1	2	1	2	1	1	1	1	1	1	2
		1	0	1	1	1	0	0	0	0	1	1	0	1	1	1		4	3	2	1	1	2	2	3	1	1	3	4	3	3	2		1	1	0	1	1	1	1	1	2	0	2	2	1	2	2
		0	1	0	1	0	0	0	1	1	0	0	1	1	0	0		3	3	3	2	4	3	3	4	3	2	4	3	4	2	4		1	1	1	1	1	2	2	1	1	2	2	2	2	1	1
		1	1	0	1	0	0	1	1	0	1	1	0	1	1	0		2	2	2	2	2	3	2	2	2	2	3	3	2	2	2		2	1	1	2	2	1	2	1	1	1	2	1	2	1	2
		0	1	0	0	1	1	1	0	1	0	1	1	1	1	1		3	3	4	3	3	2	2	3	4	3	4	4	4	4	3		2	1	2	1	1	1	1	1	1	1	1	2	2	1	1
7 days	control	CO					OSOM					ISOM					CA-AKI	CO					OSOM					ISOM					Fasudil	CO					OSOM					ISOM
		1	1	0	0	2	1	0	1	1	0	0	0	1	1	0		4	4	3	3	2	2	2	2	2	3	3	3	4	4	3		1	1	2	2	0	1	1	1	1	1	2	1	1	2	2
		0	0	0	1	0	1	1	1	1	0	2	1	1	1	1		2	3	2	3	2	2	2	1	3	3	2	2	2	1	2		1	1	1	1	0	1	2	2	1	2	1	2	2	1	1
		1	1	1	1	2	0	0	1	1	0	0	1	1	1	0		2	2	2	2	3	4	4	3	2	3	1	2	2	1	3		1	1	1	1	2	2	1	1	2	1	1	1	1	1	1
		1	1	0	0	0	0	0	0	0	1	1	1	1	1	0		2	1	1	2	1	2	2	3	2	1	4	4	3	4	4		2	1	1	2	1	1	1	2	1	1	1	2	1	1	1
		0	1	1	1	0	0	1	0	1	1	1	1	2	1	1		1	1	2	3	2	2	2	1	1	2	4	3	3	3	2		1	1	0	0	1	0	1	1	1	1	2	1	1	1	1
		0	0	0	1	1	1	1	1	0	2	0	0	1	1	0		2	2	3	1	2	3	3	2	2	2	2	2	2	2	1		1	0	0	0	0	0	2	1	1	0	1	2	2	1	1
13 days	control	CO					OSOM					ISOM					CA-AKI	CO					OSOM					ISOM					Fasudil	CO					OSOM					ISOM
		0	0	1	1	1	1	0	0	0	1	0	0	1	0	1		2	2	2	2	2	2	2	1	1	2	2	3	3	2	3		1	1	1	0	0	2	1	2	1	1	0	1	1	0	1
		1	1	0	1	0	1	1	1	0	0	0	1	1	1	0		1	1	1	1	1	1	1	2	2	2	2	2	1	2	2		0	0	1	2	1	1	2	1	0	1	2	1	1	1	1
		0	0	1	0	0	1	0	0	1	0	1	1	0	0	1		2	2	1	2	2	1	1	1	1	1	1	2	2	1	1		2	0	0	2	2	1	0	0	0	1	1	1	1	1	1
		1	0	0	0	0	0	0	1	0	0	1	1	1	1	0		3	3	3	2	0	4	4	3	3	3	3	3	2	3	3		0	1	1	0	0	0	2	1	1	1	2	2	1	1	1
		0	1	1	1	1	1	1	1	1	1	1	1	1	1	1		3	4	3	2	1	4	3	1	1	1	3	3	2	2	3		1	0	2	2	1	1	1	1	1	1	2	0	1	1	2
		1	1	0	0	0	0	1	1	1	1	0	1	0	0	1		2	1	1	1	2	3	2	3	2	1	2	2	2	2	2		1	0	1	1	1	1	0	1	1	1	1	2	2	1	1

## Sheet: Masson-raw
1day	control					CA-AKI					Fasudil
	5.05	3.89	4.33	3.89	5.62	6.67	7.2	7.14	6.02	7.815	5.83	7.83	7.09	4.66	5.825
	6.13	6.11	5.94	4.74	5.31	9.48	9.67	7.75	9.5	6.865	9.67	8.35	9.06	7.08	7.33
	7.96	8.78	7.85	6.98	8.395	8.84	8.28	10.17	10.39	8.065	7.21	7.89	9.56	9.66	8.05
	7.5	10.26	8.2	6.64	9.625	11.31	10.44	9.83	10.66	11.58	8.69	11.46	9.19	8.65	11.93
	7.6	8.24	8.47	9.41	8.555	13.67	13.78	10.76	11.74	11.96	10.56	12.43	9.14	13.96	13.615
	10.82	9.06	11.09	9.17	9.69	13.27	14.29	10.39	11.06	14.24	11.59	9.82	12.43	10.32	12.7
3day	control					CA-AKI					Fasudil
	2.59	3.63	4.29	3.74	5.165	8.95	7.92	10.78	9.9	7.93	6.91	4.74	5.57	6.02	6.49
	5.22	6.88	4.6	6.36	4.545	15.96	13.13	12.31	16.23	13.025	10.49	7.75	10	9.09	9.37
	4.77	6.83	6.39	6.36	5.7	16.23	16.27	17.37	17.7	19.605	11.26	10.36	9.86	10.67	8.275
	5.59	5.59	7.23	6.8	6.025	16.05	18.29	17.46	17.2	19.84	10.24	10.18	11.53	12.11	15.78
	5.09	6.06	8.42	6.75	6.725	17.28	21.53	17.53	18.54	22.675	11.32	14.02	14.36	10.13	14.585
	6.65	7.6	7.21	9.84	9.025	24.92	19.1	20.45	23.4	22.84	16.73	11.72	12.21	15.77	14.14
7 days	control					CA-AKI					Fasudil
	5.36	3.31	2.37	4.24	3.92	14.97	13.1	16.17	14.19	15.215	10.05	8.49	10.92	9.51	9.605
	6.14	4.58	6.04	4.25	4.305	21.61	19.25	21.04	20.3	20.04	15.72	14.46	12.1	10.5	12.295
	5.4	6.26	4.71	5.52	5.805	23.04	20.38	20.47	21.8	21.48	14.05	11.85	14.93	14.79	14.115
	4.73	6.02	7.03	5.4	6.115	22.45	21.32	19.01	22	22.74	14.49	16.7	14.82	14.23	14.77
	6.77	7.97	5.98	4.54	5.645	25.16	21.49	23.24	24.73	23.345	16.97	17.88	20.84	17.56	18.05
	6.06	7.07	6.75	7.5	7.405	27.34	22.6	25.18	26.02	26.65	19.56	18.46	24.88	23.4	22.11
13 days	control					CA-AKI					Fasudil
	7.51	7.71	8.87	7.19	8.575	45.19	42.11	43.27	45.52	45.61	29.84	31.47	27.48	29.98	32.87
	5.25	7.15	6.96	7.64	5.195	44.36	47.99	48.97	44.22	47.205	25.72	27.08	27.3	29.18	28.87
	3.21	5.67	4.68	3.74	3.1	36.73	44.05	40.27	39.85	36.57	21.1	20.4	19.45	20.35	18.9
	6.97	9.24	6.85	8.85	6.165	40.58	41.34	38.79	36.28	38.485	24.64	22.23	19.15	20.87	20.825
	7.56	10.59	6.86	8.81	7.525	41.57	40.44	38.19	40.67	40.46	24.92	24.69	26.3	27.01	27
	8.85	5.76	6.43	8.69	7.92	40.77	38.99	40.12	36.15	36.34	22.18	20.16	18.69	21.01	19.05

## Sheet: α-SMA-raw
1day	control					CA-AKI					Fasudil
	1.74	1.75	2.46	2.28	1.89	7.66	6.99	7.47	6.65	7.78	1.57	1.01	2.29	1.75	1.405
	1.38	0.99	1.36	1.59	1.095	4.03	3.68	4.78	4.52	4.045	3.22	3.66	2.89	3.75	2.94
	2.77	2.97	2.76	2.99	2.555	5.2	3.65	4.32	4.19	5.3	6.41	4.18	4.63	5.06	5.415
	1.87	2.03	1.63	2	1.925	7.82	6.62	7.66	6.92	8.37	4.8	3.63	5.33	6.57	4.56
	1.94	2.53	2.47	2.08	2.005	7.25	6.9	8.55	7.86	8.475	1.46	2.16	1.53	2.59	2.25
	1.71	2.01	1.82	1.54	1.725	9.26	7.54	10.67	8.61	9.055	3.08	3.08	3.23	3.46	3.56
3day	control					CA-AKI					Fasudil
	2.07	1.99	1.92	2.32	2.625	18.04	19.89	16.06	17.07	15.43	7.59	7.21	6.01	6.39	7.79
	2.31	1.8	1.77	2.28	2.21	10.46	11.94	9.66	10.17	8.485	6.7	4.89	5.34	5.29	6.44
	1.98	1.94	1.46	1.98	0.91	9.54	8.57	12.35	11.74	9.435	5.25	8.86	5.13	7.92	7.095
	0.84	1.25	1.53	1.54	0.835	16.76	14.16	13.96	14.1	16.785	4.69	3.21	4.33	4.92	3.455
	2.16	2.68	2.44	1.99	2.57	17.8	14.16	14.65	13.99	15.95	5.35	7.08	4.83	5.1	6.655
	1.89	1.93	2.51	1.99	2.25	19.12	20.22	16.31	17.03	19.955	4.18	4.12	3.21	3.38	3.04
7 days	control					CA-AKI					Fasudil
	1.58	2.02	1.79	1.83	2.56	13.71	13.77	15.55	15.31	14.245	8.21	11.38	9.06	12.59	12.695
	2.68	1.63	1.95	1.75	2.54	22.78	21.92	17.94	18.16	19.525	4.83	3.28	6.62	4.61	5.335
	2.86	2.34	1.74	2.31	2.5	17.7	17.53	18.33	15.86	16.485	8.62	8.63	7.98	8.73	8.915
	0.92	1.25	1.48	1.9	1.175	28.44	27.59	27.71	26.38	27.54	8.8	10.38	8.69	8.17	10.57
	1.71	2.06	1.4	1.69	1.315	12.35	12.67	14.02	14.88	15.205	8.18	8.55	6.71	8.78	7.555
	1.27	1.01	1.29	1.06	1.19	18.31	19.93	22.96	20.61	21.79	11.71	8.95	10.81	8.34	10.285
13 days	control					CA-AKI					Fasudil
	2.06	2.37	2.14	1.99	2.53	19.22	18.83	17.15	17.5	17.86	10.75	11.57	10.69	9.45	10.685
	1.79	1.98	1.76	1.75	2.1	22.18	24.68	19.11	22.2	23.03	12.85	10.32	9.46	10.13	10.255
	2.94	1.73	2.52	1.65	2.765	18.14	20.24	18.07	21.23	20.57	5.76	5.54	6.62	6.94	5.485
	1.91	1.51	1.02	1.62	1.295	26.52	22.46	25.17	22.18	26.66	10.59	10.65	8.27	9.64	10.895
	2.43	1.65	2.48	1.82	2.16	18.32	13.18	15.14	17.02	15.195	10.14	13.7	11.65	13.03	13.995
	1.62	1.28	1.57	1.78	1.525	28.69	25.95	29.04	25.5	28.895	5.08	7.21	6.08	7.91	7.49

## Sheet: ROCK-1-raw
1day	control					CA-AKI					Fasudil
	33.32	30.06	31.33	33.07	32.155	56.12	62.37	65.65	69.85	62.59	52.05	53.52	48.86	42.2	55.045
	34.01	32.99	35.09	31.21	35.005	75.83	65.94	67.17	61.48	79.77	48.9	49.53	40.85	41.11	45.66
	29.38	27.2	30.14	26.12	29.37	52.97	58.54	60.94	53.56	57.525	50.32	42.42	45.95	45	43.96
	23.14	24.77	22.78	20.54	20.955	68.16	60.73	65.31	77.77	69.905	55.05	47.75	45.25	54.61	55.13
	28.36	31.41	30.01	29.76	31.84	55.47	66.43	52.84	68.94	60.69	47.87	48.23	51.57	53.24	59.195
	20.55	19.35	17.77	18.88	19.865	60.22	57.29	60.03	59.83	60.71	48.38	45.47	41.27	40.27	42.8
3day	control					CA-AKI					Fasudil
	21.37	20.62	18.27	16.72	16.37	59.86	56.25	62.01	55.27	48.945	39.53	29.36	33.28	40.76	34.93
	23.93	22.64	20.73	27.52	26.965	57.24	57.52	60.08	58.07	65.1	40.04	37.64	39.88	46.57	43.285
	29.75	34.55	24.52	28.14	29	55.29	62.83	50.84	56.56	53.46	39.92	36.12	30.39	30.85	33.175
	27.28	27.88	26.57	27.11	29.63	68.59	62.21	60.48	64.94	68.105	50.1	47.02	40.15	42.29	52.765
	28.18	31.68	34.22	30.02	37.205	63.58	50.9	56.15	60.11	54.395	42.27	41.61	47.85	40.37	45.24
	26.65	27.69	24.71	27.84	25.86	57.98	58.93	59.83	59.01	55.55	44.26	39.45	43.52	36.34	35.835
7 days	control					CA-AKI					Fasudil
	18.1	22.85	24.77	25.72	23.24	49.76	50.81	47.06	46.34	41.405	37.76	28.72	31.53	32.59	39.935
	29.27	23.9	26.55	23.16	22.315	48.86	50.06	42.93	45.79	44.965	35.12	37.12	36.91	28.12	31.93
	33.86	33.28	29.64	30.08	37.685	48.65	47.32	49.12	50.01	49.93	38.61	32.39	34.74	32.46	39.02
	24.53	22.48	22.43	16.9	23.705	53.9	51.21	57.87	48.49	58.25	30.62	36.6	32.45	30.55	30.69
	34.9	25.71	24.55	31.21	35.2	45.45	51.01	46.28	50.53	43.62	41.21	35.14	34.5	32.71	35.3
	24.9	25.45	26.4	29.26	28.995	56.16	50.59	55.33	65.53	58.25	32.56	33.72	34.18	32.89	37.45
13 days	control					CA-AKI					Fasudil
	23.63	20.46	18.22	19.92	18.71	45.5	50.64	49.23	50.05	57.97	22.07	16.69	15.1	23.31	15.625
	24.23	23.01	22.69	24.27	27.705	38.49	40.49	41.87	43.82	42.33	31.52	30.5	29.99	29.76	27.495
	21.44	26.43	27.54	22.18	24.395	57.33	49.45	53.14	53.66	52.565	25.16	33.55	28.91	26.65	33.52
	22.19	19.59	25.12	28.81	21.735	40.13	35.24	40.36	44.73	38.28	32.88	26.6	30.19	38.65	36.595
	35.07	28.82	33.85	26.59	32.795	44.27	44.02	49.93	47.55	44.555	38.95	35.12	32.03	37.29	39.9
	30.62	31.32	24.91	26.09	35.215	41.48	45.52	46.5	45.14	48.785	35.59	36.04	29.51	32.49	37.64

## Sheet: p-MYPT1-raw
1day	control					CA-AKI					Fasudil
	5.26	8.48	4.3	7.9	6.755	21.29	22.51	25.56	24.2	22.385	13.8	11.82	16.31	13.37	14.66
	10.5	10.76	8.83	8.23	9.22	24.64	29.17	22.24	26.22	18.555	17.71	18.76	14.54	16.32	14.4
	8.25	9.52	12.94	8.86	10.92	25.12	25.12	27.78	20.45	27.955	19.23	24.47	20.33	17.21	25.175
	11.29	9.58	10.93	13.44	11.795	28.78	28.83	27.18	30.81	27.385	18.48	27.17	20.93	22.04	23.115
	12.6	10.13	10.31	10.84	13.32	35.75	26.44	26.57	27.38	31.855	23.61	16.27	26.92	25.46	21.81
	10.7	14.42	11.2	9.21	13.04	30.92	29.82	32.31	30.44	34.325	22.6	24.7	23.74	20.89	25.475
3day	control					CA-AKI					Fasudil
	6.97	7.08	9.37	6.64	6.425	22.89	22.42	18.21	19.36	17.945	10.52	11.18	15.65	16.99	13.135
	8.87	6.4	7.98	6.38	6.88	21.71	21.08	23.21	15.77	20.115	18.1	16.99	10.65	18.06	15.125
	7.46	7.61	6.94	9.12	10.99	20.05	21.87	24.86	18.5	17.325	16.46	18.31	15.73	13.99	14.545
	8.7	8.42	8.46	9.97	7.025	22.04	23.49	19.93	20.76	21.73	16.78	15.92	13.13	16.4	16.98
	9.06	8.17	8.47	10.04	13.375	26.04	21.01	19.83	21.46	25.315	18.2	16.8	22.87	20.36	18.115
	10.68	12.75	10.18	9.9	12.74	21.16	29.88	27.46	19.27	28.465	25.38	19.35	23.25	24.06	27.48
7 days	control					CA-AKI					Fasudil
	5.25	8.02	7.3	7.63	8.655	17.71	19.91	14.05	13.18	16.37	10.81	13.34	9.85	10.29	10.855
	8.14	5.03	9.94	6.19	9.225	19.87	18.32	15.68	14.51	14.105	11.81	13.36	10.38	13.5	13.615
	10.98	7.2	6.18	9.21	7.115	15.63	16.48	18.62	20.16	18.945	12.41	14.79	14.48	11.98	14.185
	7.52	7.61	10.03	9.32	10.235	16.33	19.35	21.22	17.02	18.42	12.38	13.02	11.85	17.96	15.465
	7.09	10.25	9.56	7.17	11.905	19.58	20.13	18.67	17.46	21.86	12.96	15.79	11.15	16.19	14.86
	7.73	10.31	10.61	9.4	13.775	21.6	18.39	28.81	27.24	28.915	15.33	15.19	13.09	14.67	14.885
13 days	control					CA-AKI					Fasudil
	8.66	6.54	8.29	5.52	6.345	10.04	11.91	15.7	12.52	11.24	8.12	9.03	5.12	6.53	6.43
	5.16	7.02	7.68	9.8	8.9	16.9	9.69	11.34	13.56	12.88	6.15	9.8	8.06	5.59	7.48
	10.69	10.42	5.26	8.2	10.365	17.83	12.7	10.38	15.73	13.39	11.18	10.66	8.25	9.02	7.695
	9.02	11.77	11.99	10.05	12.86	16.85	15.17	13.87	20.7	14.935	8.68	11.15	10.2	10.24	7.73
	9.77	11.97	9.48	14.35	10.79	22.43	15.25	15.15	13.58	17.115	10.33	11.41	18.37	19.07	16.83
	11.88	12.73	15.32	9.5	14.755	24.57	17.11	22.65	16.32	24.92	16.7	11.8	19.27	10.33	18.13

## Sheet: HIF-1α-raw
1day	control					CA-AKI					Fasudil
	6.53	8.15	10.32	10.21	8.985	41.01	39.03	43.71	35.24	46.285	26.47	25.04	30.98	27.17	25.415
	9.94	8.63	7.12	10.43	7.505	44.9	40.48	41.86	48.01	46.465	29.48	23.31	31.94	26.21	27.195
	8.8	5.34	6.56	8.08	6.45	41.47	35.25	40.93	34.11	34.805	28.45	30.05	30.88	34	34.89
	6.02	7.14	9.3	8.68	6.23	38.56	37.16	37.78	32.97	30.91	37.43	32.57	32.45	24.95	31.765
	7.87	7.32	5.84	5.04	8.425	41.93	34.75	36.41	38.94	38.09	34.9	27.5	25.64	25.64	36.78
	4.06	6.51	5.69	7.98	4.19	35.64	40.9	43.51	42.05	35.465	31.97	29.86	33.8	26.96	33.97
3day	control					CA-AKI					Fasudil
	8.51	8.11	6.22	7.17	7.48	33.17	36.43	35.48	33.57	28.825	26.48	27.18	29.15	22.8	27.195
	16.92	14.16	12.98	11.13	15.685	25.32	31.51	27.37	31.03	30.95	30.24	22.26	25.1	21.44	26.81
	7.28	4.18	4.26	7.95	4.34	36.3	38.19	34.03	31.97	32.515	21.04	17.62	23.87	21.67	20.5
	3.04	6.37	5.27	3.93	3.825	43.65	42.57	38.53	29.64	48.045	35.42	31.84	29.01	30.18	32.795
	6.89	4.29	7.86	6.84	5.75	31.83	29.66	28.95	28.23	25.5	22.15	22.06	17.22	18.2	19.12
	8.41	11.3	10.04	8.28	11.71	34.05	42.29	37.3	39.38	40.045	26.34	29.29	23.97	30.07	27.15
7 days	control					CA-AKI					Fasudil
	5.72	9.55	10.08	7.59	9.715	31.49	30.99	28.94	27.06	27.41	18.72	16.06	12.73	11.03	14.605
	8.73	10.23	7.76	9.25	10.85	30.96	25.7	26.56	29.32	27.35	19.47	20.11	18.65	16.45	16.99
	9.94	6.13	8.99	6.45	7.48	36.17	37.93	30.24	29.34	33.39	17.69	11.46	15.88	12.83	18.845
	6.44	8.72	6.18	9.37	7.77	32.06	29.48	29.86	31.91	37.275	27.68	30.82	26.63	30.74	39.1
	7.64	4.7	5.75	6.14	5.73	22.09	23.76	20.62	22.1	21.615	20.06	14.24	23.17	13.98	15.035
	9.87	7.09	5.55	9.54	7.07	33.34	32.17	34.41	37.7	35.51	19.49	16.96	24.75	21	25.255
13 days	control					CA-AKI					Fasudil
	5.22	8.12	6.84	9.68	8.815	16.23	15.5	19.92	20.52	13.865	7.21	11.09	10.71	9.5	12.815
	3.31	2.4	4.7	3.77	3.88	24.27	15.13	17.42	24.85	23.82	7.92	9.61	6.27	6.43	6.59
	8.37	5.81	8.74	7.6	6.895	18.07	12.8	16.51	15.99	15.655	9.17	9.98	6.02	7.61	9.235
	6.47	6.69	8.74	7.77	5.62	20.1	24.28	18.37	20.22	21.645	6.39	7.56	5.6	8.58	7.825
	7.18	6.05	6.59	6.72	7.63	18.17	19.45	20.18	18.15	18.97	10.68	9.13	16.36	15.55	14.555
	10.06	6.97	9.97	8.7	9.98	20.31	18.48	23.68	20.91	23.35	10.88	9.79	7.86	7.44	8.68
