# Supplementary material for: Assessment of Fasudil on Contrast-Associated Acute Kidney Injury Using Multiparametric Renal MRI
Source: Front Pharmacol. 2022 Jun 15;13:905547. doi: 10.3389/fphar.2022.905547 (PMC9242620; doi:10.3389/fphar.2022.905547)
Supplement: Supplementary file 1 [file DataSheet1.zip › 10.3_supplementary material/3.0_WB/0.0_WB_raw_mean.xlsx]

## Sheet: WB
α-SMA/β-actin	control	CA-AKI	Fasudil
	9.631	54.744	40.563
	6.705	55.9	37.38
	10.283	52.109	37.469
	5.512	42.205	35.432
	4.319	38.253	34.258
	11.125	52.31	36.67
mean	7.92917	49.2535	36.962
standard deviation	2.79373	7.24583	2.15113
TGF-β/β-actin	control	CA-AKI	Fasudil		p-Smad3/Smad3	control	CA-AKI	Fasudil
	20.24	30.316	23.047			52.51	70.015	51.007
	25.427	35.536	29.081			57.226	70.223	59.043
	22.911	33.377	25.48			59.797	66.702	59.835
	23.971	25.359	24.011			46.422	64.969	47.913
	23.506	33.424	30.326			53.55	78.011	51.796
	24.644	38.027	24.911			43.869	68.86	46.165
mean	23.4498	32.6732	26.1427		mean	52.229	69.7967	52.6265
standard deviation	1.80019	4.4039	2.90577		standard deviation	6.12665	4.50478	5.66418
HIF-1α/β-actin	control	CA-AKI	Fasudil		PHD2/β-actin	control	CA-AKI	Fasudil
	42.577	64.903	40.825			45.334	13.615	26.195
	38.388	75.167	42.168			39.705	14.518	31.814
	35.422	71.871	45.579			38.959	12.643	25.696
	36.711	77.93	43.125			47.79	16.201	22.629
	36.856	84.098	46.089			44.324	12.42	21.339
	30.822	68.498	44.087			48.514	17.518	20.001
mean	36.796	73.7445	43.6455		mean	44.1043	14.4858	24.6123
standard deviation	3.83515	6.86942	2.0156		standard deviation	4.01044	2.02775	4.27682
ROCK-1/β-actin	control	CA-AKI	Fasudil		ROCK-2/β-actin	control	CA-AKI	Fasudil		p-MYPT1/MYPT1	control	CA-AKI	Fasudil
	21.555	33.78	26.53			20.439	30.135	29.761			14.632	35.678	15.162
	18.822	43.082	33.894			24.273	38.154	26.112			17.609	42.031	20.501
	19.748	35.559	23.705			15.255	43.692	21.213			20.458	40.511	30.385
	16.925	44.468	18.9			24.088	32.702	30.569			9.617	33.252	15.402
	20.428	37.301	33.12			19.798	37.525	34.357			14.099	34.528	19.868
	17.238	36.57	25.531			16.652	28.595	27.803			17.238	30.693	23.899
mean	19.1193	38.46	26.9467		mean	20.0842	35.1338	28.3025		mean	15.6088	36.1155	20.8695
standard deviation	1.81567	4.30564	5.72382		standard deviation	3.71175	5.68753	4.45489		standard deviation	3.72304	4.35036	5.71543
