# Supplementary material for: Assessment of Fasudil on Contrast-Associated Acute Kidney Injury Using Multiparametric Renal MRI
Source: Front Pharmacol. 2022 Jun 15;13:905547. doi: 10.3389/fphar.2022.905547 (PMC9242620; doi:10.3389/fphar.2022.905547)
Supplement: Supplementary file 1 [file DataSheet1.zip › 10.3_supplementary material/4.0_Laboratory/4.0_laboratory.xlsx]

## Sheet: IL-1β
1day	control	CA-AKI	Fasudil		3day	control	CA-AKI	Fasudil		7 days	control	CA-AKI	Fasudil		13 days	control	CA-AKI	Fasudil
	62.5211	131.303	94.111			44.1703	108.432	79.439			57.522	86.609	67.063			48.5123	93.898	52.835
	61.3654	121.357	89.956			46.2108	120.294	88.632			55.814	95.934	56.771			54.5528	100.07	56.788
	50.7227	133.759	93.964			63.1906	112.521	85.977			51.743	90.154	63.301			46.8414	70.992	55.143
	56.397	120.037	104.19			52.5844	115.829	71.805			61.177	88.578	62.276			51.0246	81.442	59.325
	56.9357	121.404	103.887			51.7605	126.034	91.806			50.43	95.543	71.838			60.7035	69.11	60.63
	47.3281	131.434	87.774			55.0988	117.167	87.305			54.857	89.915	63.54			51.5387	71.191	62.368
mean	55.8783	126.549	95.647		mean	52.1692	116.713	84.1607		mean	55.2572	91.1222	64.1315		mean	52.1955	81.1172	57.8482
standard deviation	5.92129	6.23349	6.93461		standard deviation	6.78052	6.11294	7.30187		standard deviation	3.90628	3.79298	5.03276		standard deviation	4.93917	13.1749	3.57553

## Sheet: NGAL
1day	control	CA-AKI	Fasudil		3day	control	CA-AKI	Fasudil		7 days	control	CA-AKI	Fasudil		13 days	control	CA-AKI	Fasudil
	18.52	34.54	25.18			18.89	31.88	20.2			15.05	27.97	23.02			18.79	20.9	17.15
	19.81	26.96	25.56			14.11	29.36	23.67			18.74	26.9	26.01			16.17	23.41	21.47
	20.77	31.88	28.41			15.5	31.97	25.44			17.19	28.75	24.78			19.94	20.36	22.15
	15.62	35.03	30.46			18.45	27.98	28.14			18.06	25.79	20.11			16.7	27.98	20.98
	17.96	32.57	31.71			20.64	24.62	23.7			20.88	22.93	20.95			14.91	25.49	17.85
	14.25	29.89	25.34			21.46	27.25	27.48			15.5	29.2	25.73			16.19	23.76	19.43
mean	17.8217	31.8117	27.7767		mean	18.175	28.8433	24.7717		mean	17.57	26.9233	23.4333		mean	17.1167	23.65	19.8383
standard deviation	2.4802	3.02035	2.85188		standard deviation	2.86825	2.842	2.91169		standard deviation	2.16078	2.3172	2.49438		standard deviation	1.87452	2.84924	2.03258

## Sheet: CysC
1day	control	CA-AKI	Fasudil		3day	control	CA-AKI	Fasudil		7 days	control	CA-AKI	Fasudil		13 days	control	CA-AKI	Fasudil
	452.56	631.27	522.45			392.79	585.53	533.52			443.75	578.22	488.75			395.04	458.4	412.7
	397.54	597.14	603.45			477.59	634.16	572.41			444.75	550.97	525.58			466.16	455.62	451.08
	435.29	612.39	585.85			368.9	597.39	552.73			356.3	494.7	512.71			424.24	463.02	443
	396.06	573.03	532.85			430.1	526.82	475.69			438.72	574.52	463.73			374.26	488.99	401.99
	345.12	595.19	570.05			456.69	587.62	514.16			382.63	571.9	527.59			370.42	500.77	468.7
	420.63	650.73	593.54			351.23	559.63	524.96			415.3	545.44	537.48			418.46	526.44	456.37
mean	407.867	609.958	568.032		mean	412.883	581.858	528.912		mean	413.575	552.625	509.307		mean	408.097	482.207	438.973
standard deviation	37.6713	27.8156	33.2931		standard deviation	50.0835	36.1848	33.3059		standard deviation	36.7578	31.355	27.9436		standard deviation	35.9841	28.2451	26.1042
