# Supplementary material for: Assessment of Fasudil on Contrast-Associated Acute Kidney Injury Using Multiparametric Renal MRI
Source: Front Pharmacol. 2022 Jun 15;13:905547. doi: 10.3389/fphar.2022.905547 (PMC9242620; doi:10.3389/fphar.2022.905547)
Supplement: Supplementary file 1 [file DataSheet1.zip › 10.3_supplementary material/4.0_Laboratory/4.0_laboratory_raw.xlsx]

## Sheet: IL-1β-raw
1day	control			CA-AKI			Fasudil
	63.17	60.9	63.4934	128.87	134.39	130.649	95.2	93.16	93.973
	61.02	60.21	62.8661	118.49	124	121.581	90.36	88.1	91.408
	51.07	49.93	51.168	132.21	132.85	136.217	94.12	93.07	94.702
	55.99	55.76	57.4409	122.58	119.4	118.131	104.34	102.41	105.82
	56.09	55.85	58.8671	119.87	122.28	122.062	104.23	105.27	102.161
	46.89	47.39	47.7043	128.39	132.11	133.802	88.38	86.27	88.672
3day	control			CA-AKI			Fasudil
	46.21	42.53	43.7709	110.05	107.04	108.206	80.88	78.5	78.937
	46.98	47.63	44.0224	119.97	118.66	122.252	89.44	86.81	89.646
	62.26	63.4	63.9117	109.03	110.64	117.893	85.78	84.56	87.591
	54.81	50.29	52.6531	116.12	115.71	115.657	73.85	70.88	70.685
	51.91	48.61	54.7616	127.79	125.11	125.202	89.02	94.4	91.998
	56.33	55.38	53.5864	117.37	115.07	119.061	87.41	84.98	89.525
7 days	control			CA-AKI			Fasudil
	57.05	59.21	56.306	88.6	86.09	85.137	66.88	67.63	66.679
	54.08	55.14	58.222	94.78	97.25	95.772	57.49	56.82	56.003
	53.86	50.28	51.089	89.44	89.77	91.252	61.9	63.94	64.063
	59.39	60.22	63.921	89.36	89.71	86.664	60.73	58.67	67.428
	50.45	48.55	52.29	94.59	94.83	97.209	72.35	69.95	73.214
	54.83	54.08	55.661	88.41	90.15	91.185	62.65	63.45	64.52
13 days	control			CA-AKI			Fasudil
	48.07	46.11	51.357	92.96	93.7	95.034	51.96	52.3	54.245
	56.81	51.59	55.2584	101.62	100.59	98	59.06	56.76	54.544
	46.53	44.56	49.4342	73.24	69.73	70.006	56.61	53.92	54.899
	49.7	51.14	52.2337	82.91	82.8	78.616	58.8	58.2	60.975
	60.82	59.84	61.4504	69.38	68.6	69.35	62.06	59.87	59.96
	48.8	50.8	55.016	72.32	71.97	69.283	63.84	62.29	60.974

## Sheet: NGAL-raw
1day	control			CA-AKI			Fasudil
	17.27	19.77	18.52	18.12	18.31	20.24	26.5929	23.2773	25.6698
	20.71	19.32	19.4	14	14.26	14.07	23.2893	24.618	28.7727
	21.61	20.21	20.49	16.03	15.76	14.71	26.5836	28.9159	29.7305
	14.88	16.82	15.16	16.51	18.21	20.63	31.0273	30.0414	30.3113
	18.49	17.13	18.26	20.5	20.85	20.57	31.5158	30.5748	33.0394
	13.18	15.03	14.54	21.82	21.27	21.29	25.4147	24.8817	25.7236
3day	control			CA-AKI			Fasudil
	19.9145	17.2537	19.5018	31.55	31.45	32.64	19.9	19.58	21.12
	15.9481	13.8986	12.4833	28.1	29.44	30.54	24.82	22.39	23.8
	15.3961	13.8615	17.2425	31.96	30.47	33.48	26.06	24.38	25.88
	16.1443	17.4776	21.728	26.79	27.53	29.62	29.28	29.42	25.72
	19.1707	19.9973	22.752	25.26	22.85	25.75	25.73	22.04	23.33
	20.7061	20.6244	23.0496	27.13	26.41	28.21	27.11	26.83	28.5
7 days	control			CA-AKI			Fasudil
	13.53	15.81	15.81	30.02	27.62	26.27	23.33	23.98	21.75
	18.02	19.53	18.67	26.09	25.76	28.85	27.46	25.56	25.01
	17.19	16.21	18.17	29.52	28.35	28.38	24.22	23.56	26.56
	17.88	17.99	18.31	27.15	26.34	23.88	19.59	19.01	21.73
	19.38	20.89	22.37	21.7	22.71	24.38	19.24	18.18	25.43
	15.36	15.6	15.54	30.16	29.47	27.97	24.75	24.59	27.85
13 days	control			CA-AKI			Fasudil
	19.94	17.93	18.5	20.47	20.65	21.58	15.86	17.95	17.64
	16.28	15.46	16.77	22.58	21.99	25.66	20.09	21.15	23.17
	19.4	20.31	20.11	18.86	21.16	21.06	23.15	20.82	22.48
	16.47	16.22	17.41	28.62	28.2	27.12	20.02	19.35	23.57
	14.63	14.12	15.98	24.59	24.55	27.33	17.12	17.76	18.67
	16.61	14.85	17.11	25.52	23.99	21.77	19.28	18.41	20.6

## Sheet: CysC-raw
1day	control			CA-AKI			Fasudil
	454.31	444.03	459.34	628.92	635.92	628.97	510.39	518.23	538.73
	394.71	401.3	396.61	603.38	587.25	600.79	596.93	607.07	606.35
	446.44	427.39	432.04	613.44	609.45	614.28	583.27	586.45	587.83
	389.11	395.62	403.45	576.55	582.25	560.29	532.29	539.12	527.14
	349.45	339.66	346.25	590.76	591.47	603.34	568.09	557.17	584.89
	433.92	427.7	400.27	644.25	664.6	643.34	601.61	593.89	585.12
3day	control			CA-AKI			Fasudil
	390.19	402.27	385.91	584.59	573.7	598.3	539.52	542.67	518.37
	468.31	478.15	486.31	630.55	633.82	638.11	587.34	557.52	572.37
	372.5	367.36	366.84	606.95	590.25	594.97	565.34	560.24	532.61
	430.97	424.41	434.92	521.41	528.09	530.96	482.37	471.04	473.66
	454.39	461.18	454.5	582.77	597.32	582.77	521.66	516.04	504.78
	355.89	353.81	343.99	542.73	559.93	576.23	522.03	524.64	528.21
7 days	control			CA-AKI			Fasudil
	443.44	432.96	454.85	589.69	572.31	572.66	499.56	488.99	477.7
	444.72	451.42	438.11	543.27	560.24	549.4	525.47	523.63	527.64
	365.55	346.55	356.8	492.77	484.93	506.4	514.3	509.82	514.01
	445.19	437.46	433.51	583.33	574.31	565.92	464.22	452.3	474.67
	391.92	380.88	375.09	564.01	575.56	576.13	530.73	518.1	533.94
	403.07	412.24	430.59	550.37	542.73	543.22	536.73	533.11	542.6
13 days	control			CA-AKI			Fasudil
	392.39	394.93	397.8	461.8	457.86	455.54	424.68	413.78	399.64
	463.4	469.15	465.93	425.34	460.62	480.9	442.65	441.5	469.09
	437.01	406.93	428.78	466.7	465.85	456.51	447.03	462.66	419.31
	366.25	385.12	371.41	503.06	487.46	476.45	414.85	394.58	396.54
	370.26	362.81	378.19	502.4	498.51	501.4	465.99	474.49	465.62
	420.3	413.3	421.78	519.02	528.95	531.35	469.32	458.06	441.73
